# Supplementary material for: Factors contributing to healthcare professional burnout during the COVID-19 pandemic: A rapid turnaround global survey
Source: PLoS One. 2020 Sep 3;15(9):e0238217. doi: 10.1371/journal.pone.0238217 (PMC7470306; doi:10.1371/journal.pone.0238217)
Supplement: S1 Data — (XLSX) [file pone.0238217.s006.xlsx]

## Sheet: COVIDQEnglish_DATA_2020-04-17_0
record_id	languages	survey_text_finish	occupation	provenience	icu_work	previous_pandemic	exposure_yn	exposure_number	flu_symptoms	flu_stop_work	flu_choices___1	flu_choices___2	flu_choices___3	flu_choices___4	flu_choices___5	flu_choices___6	flu_choices___7	flu_choices___8	flu_choices___9	tested_yn	tested_difficulty	tested_times	tested_result	perception_severity	perception_changed	perception_underestimate	specific_training	training_sufficient	guidelines	ppe_eng	changes_protection___1	changes_protection___2	changes_protection___3	changes_protection___4	changes_protection___5	changes_protection_spec	not_wear_ppe___1	not_wear_ppe___2	not_wear_ppe___3	not_wear_ppe___4	not_wear_ppe___5	not_wear_ppe___6	not_wear_ppe___7	not_wear_ppe___8	not_wear_ppe___9	not_wear_ppe___10	not_wear_ppe_other_reason	keep_working	obligation_working
1	10			113							0	0	0	0	0	0	0	0	0												0	0	0	0	0		0	0	0	0	0	0	0	0	0	0
2	10		11	113							0	0	0	0	0	0	0	0	0												0	0	0	0	0		0	0	0	0	0	0	0	0	0	0
3	10			113							0	0	0	0	0	0	0	0	0												0	0	0	0	0		0	0	0	0	0	0	0	0	0	0
4	10		11	113							0	0	0	0	0	0	0	0	0												0	0	0	0	0		0	0	0	0	0	0	0	0	0	0
5	1										0	0	0	0	0	0	0	0	0												0	0	0	0	0		0	0	0	0	0	0	0	0	0	0
6	3			49							0	0	0	0	0	0	0	0	0												0	0	0	0	0		0	0	0	0	0	0	0	0	0	0
7	3			49							0	0	0	0	0	0	0	0	0												0	0	0	0	0		0	0	0	0	0	0	0	0	0	0
8	3			49							0	0	0	0	0	0	0	0	0												0	0	0	0	0		0	0	0	0	0	0	0	0	0	0
9	10			113							0	0	0	0	0	0	0	0	0												0	0	0	0	0		0	0	0	0	0	0	0	0	0	0
10	10		4	113	0	0	0		0		0	0	0	0	0	0	0	0	0	0		0		4	1	1	0		0	0	1	1	0	1	0		1	0	0	0	0	0	0	0	0	0		3	1
11	10		3	113	0	0	1	1	1	1	0	0	1	0	1	0	0	0	0	1	2	1	0	4	1	1	1	1	1	0	1	1	0	1	0		1	0	0	0	0	0	0	0	0	0		4	1
12	10		4	113	0	1	1	1	1	1	1	0	0	0	0	0	0	0	0	1	3	1	1	3	0	0	0		0	0	1	1	0	1	0		1	0	0	0	0	0	0	0	0	0		5	5
13	10		4	113	1	0	1	2	0		0	0	0	0	0	0	0	0	0	1	3	1	0	4	1	1	0		0	0	1	1	1	1	0		1	0	0	0	0	0	0	0	0	0		5	5
14	10			113							0	0	0	0	0	0	0	0	0												0	0	0	0	0		0	0	0	0	0	0	0	0	0	0
15	10		5	113	0	0	1	2	0		0	0	0	0	0	0	0	0	0	0		0		4	1	1	1	0	1	1	1	1	1	1	0		1	0	0	0	0	0	0	0	0	0		5	5
16	10			113							0	0	0	0	0	0	0	0	0												0	0	0	0	0		0	0	0	0	0	0	0	0	0	0
17	10		4	113	0	0	1	1	0		0	0	0	0	0	0	0	0	0	0		0		4	1	1	0		0	0	1	1	1	1	0		1	0	0	0	0	0	0	0	0	0		5	1
18	1		6	244	1	1	1	1	0		0	0	0	0	0	0	0	0	0	0		0		4	1	1	1	0	1	1	1	1	0	1	0		1	0	0	0	0	0	0	0	0	0		5	1
19	1										0	0	0	0	0	0	0	0	0												0	0	0	0	0		0	0	0	0	0	0	0	0	0	0
20	16										0	0	0	0	0	0	0	0	0												0	0	0	0	0		0	0	0	0	0	0	0	0	0	0
21	4		4	81	0	0	1	1	1	1	1	0	0	0	0	0	0	0	0	1	1	0	1	2	1	1	1	1	1	1	1	1	0	0	0		1	0	0	0	0	1	0	0	0	0		2	5
22	3			49							0	0	0	0	0	0	0	0	0												0	0	0	0	0		0	0	0	0	0	0	0	0	0	0
23	3		4	49	0	0					0	0	0	0	0	0	0	0	0												0	0	0	0	0		0	0	0	0	0	0	0	0	0	0
24	3			49							0	0	0	0	0	0	0	0	0												0	0	0	0	0		0	0	0	0	0	0	0	0	0	0
25	18			233							0	0	0	0	0	0	0	0	0												0	0	0	0	0		0	0	0	0	0	0	0	0	0	0
26	11			204							0	0	0	0	0	0	0	0	0												0	0	0	0	0		0	0	0	0	0	0	0	0	0	0
27	11			204							0	0	0	0	0	0	0	0	0												0	0	0	0	0		0	0	0	0	0	0	0	0	0	0
28	11			204							0	0	0	0	0	0	0	0	0												0	0	0	0	0		0	0	0	0	0	0	0	0	0	0
29	1										0	0	0	0	0	0	0	0	0												0	0	0	0	0		0	0	0	0	0	0	0	0	0	0
30	11			204							0	0	0	0	0	0	0	0	0												0	0	0	0	0		0	0	0	0	0	0	0	0	0	0
31	11		11	244							0	0	0	0	0	0	0	0	0												0	0	0	0	0		0	0	0	0	0	0	0	0	0	0
32	11			204							0	0	0	0	0	0	0	0	0												0	0	0	0	0		0	0	0	0	0	0	0	0	0	0
33	11			204							0	0	0	0	0	0	0	0	0												0	0	0	0	0		0	0	0	0	0	0	0	0	0	0
34	11			204							0	0	0	0	0	0	0	0	0												0	0	0	0	0		0	0	0	0	0	0	0	0	0	0
35	11			204							0	0	0	0	0	0	0	0	0												0	0	0	0	0		0	0	0	0	0	0	0	0	0	0
36	11			204							0	0	0	0	0	0	0	0	0												0	0	0	0	0		0	0	0	0	0	0	0	0	0	0
37	11			204							0	0	0	0	0	0	0	0	0												0	0	0	0	0		0	0	0	0	0	0	0	0	0	0
38	11			204							0	0	0	0	0	0	0	0	0												0	0	0	0	0		0	0	0	0	0	0	0	0	0	0
39	11			204							0	0	0	0	0	0	0	0	0												0	0	0	0	0		0	0	0	0	0	0	0	0	0	0
40	1		11	204							0	0	0	0	0	0	0	0	0												0	0	0	0	0		0	0	0	0	0	0	0	0	0	0
41	1										0	0	0	0	0	0	0	0	0												0	0	0	0	0		0	0	0	0	0	0	0	0	0	0
42	15		11	225	0						0	0	0	0	0	0	0	0	0												0	0	0	0	0		0	0	0	0	0	0	0	0	0	0
43	11			204							0	0	0	0	0	0	0	0	0												0	0	0	0	0		0	0	0	0	0	0	0	0	0	0
44	11		11	204							0	0	0	0	0	0	0	0	0												0	0	0	0	0		0	0	0	0	0	0	0	0	0	0
45	11		4	40	1	1	1	3	0		0	0	0	0	0	0	0	0	0	1	4	1	0	4	0	1	0		1	1	0	1	1	1	0		0	0	0	0	0	0	0	1	0	0		3	5
46	11			204							0	0	0	0	0	0	0	0	0												0	0	0	0	0		0	0	0	0	0	0	0	0	0	0
47	11			204							0	0	0	0	0	0	0	0	0												0	0	0	0	0		0	0	0	0	0	0	0	0	0	0
48	1										0	0	0	0	0	0	0	0	0												0	0	0	0	0		0	0	0	0	0	0	0	0	0	0
49	11			204							0	0	0	0	0	0	0	0	0												0	0	0	0	0		0	0	0	0	0	0	0	0	0	0
50	1										0	0	0	0	0	0	0	0	0												0	0	0	0	0		0	0	0	0	0	0	0	0	0	0
51	3			49							0	0	0	0	0	0	0	0	0												0	0	0	0	0		0	0	0	0	0	0	0	0	0	0
52	13			49							0	0	0	0	0	0	0	0	0												0	0	0	0	0		0	0	0	0	0	0	0	0	0	0
53	11			204							0	0	0	0	0	0	0	0	0												0	0	0	0	0		0	0	0	0	0	0	0	0	0	0
54	11			204							0	0	0	0	0	0	0	0	0												0	0	0	0	0		0	0	0	0	0	0	0	0	0	0
55	1										0	0	0	0	0	0	0	0	0												0	0	0	0	0		0	0	0	0	0	0	0	0	0	0
56	3			49							0	0	0	0	0	0	0	0	0												0	0	0	0	0		0	0	0	0	0	0	0	0	0	0
57	11			204							0	0	0	0	0	0	0	0	0												0	0	0	0	0		0	0	0	0	0	0	0	0	0	0
58	11			204							0	0	0	0	0	0	0	0	0												0	0	0	0	0		0	0	0	0	0	0	0	0	0	0
59	1										0	0	0	0	0	0	0	0	0												0	0	0	0	0		0	0	0	0	0	0	0	0	0	0
60	1										0	0	0	0	0	0	0	0	0												0	0	0	0	0		0	0	0	0	0	0	0	0	0	0
61	10		4	113	0	0	1	2	0		0	0	0	0	0	0	0	0	0	0		0		4	1	1	0		1	0	1	1	1	1	0		1	0	0	0	0	0	0	0	0	0		5	2
62	10			113							0	0	0	0	0	0	0	0	0												0	0	0	0	0		0	0	0	0	0	0	0	0	0	0
63	11			204							0	0	0	0	0	0	0	0	0												0	0	0	0	0		0	0	0	0	0	0	0	0	0	0
64	10		4	113	0	0	0		0		0	0	0	0	0	0	0	0	0	0		0									0	0	0	0	0		0	0	0	0	0	0	0	0	0	0
65	1										0	0	0	0	0	0	0	0	0												0	0	0	0	0		0	0	0	0	0	0	0	0	0	0
66	1										0	0	0	0	0	0	0	0	0												0	0	0	0	0		0	0	0	0	0	0	0	0	0	0
67	11		11	204							0	0	0	0	0	0	0	0	0												0	0	0	0	0		0	0	0	0	0	0	0	0	0	0
68	11		11	204							0	0	0	0	0	0	0	0	0												0	0	0	0	0		0	0	0	0	0	0	0	0	0	0
69	1		11	204							0	0	0	0	0	0	0	0	0												0	0	0	0	0		0	0	0	0	0	0	0	0	0	0
70	10			113							0	0	0	0	0	0	0	0	0												0	0	0	0	0		0	0	0	0	0	0	0	0	0	0
71	10		3	113	0	0	1	1	1	1	1	0	0	0	0	0	0	0	0	0		0		4	0	1	1	1	1	1	1	1	1	1	0		1	0	0	0	0	0	0	0	0	0		5	2
72	10		3	113	1	0	1	1	0		0	0	0	0	0	0	0	0	0	1	4	1	0	4	1	0	0		0	1	1	1	1	1	0		1	0	0	0	0	0	0	0	0	0		5	1
73	11		11	204							0	0	0	0	0	0	0	0	0												0	0	0	0	0		0	0	0	0	0	0	0	0	0	0
74	10		4	113	1	1	1	2	0		0	0	0	0	0	0	0	0	0	1	2	1	0	4	0	1	0		0	1	0	0	1	0	0		1	0	0	0	0	0	0	0	0	0		5	1
75	10		4	113	0	0	1	3	1	0	0	0	0	1	1	0	1	0	0	0		0		4	1	1	0		0	1	1	1	1	1	0		1	0	0	0	0	0	0	0	0	0		5	5
76	1		4		0	0	0		0		0	0	0	0	0	0	0	0	0	0		0		3	0	1	0		0	1	1	1	1	1	0		1	0	0	0	0	0	0	0	0	0		3	7
77	10		6	113	0	0	1	1	1	1	0	0	0	0	0	0	0	1	0	1	4	1	1								0	0	0	0	0		0	0	0	0	0	0	0	0	0	0
78	1		2	15	0	0	0		0		0	0	0	0	0	0	0	0	0	0		0		3	1	1	0		1	1	0	1	0	1	0		0	0	0	1	0	0	0	1	0	0		5	5
79	10			113							0	0	0	0	0	0	0	0	0												0	0	0	0	0		0	0	0	0	0	0	0	0	0	0
80	10		3	113	0	0					0	0	0	0	0	0	0	0	0												0	0	0	0	0		0	0	0	0	0	0	0	0	0	0
81	10		4	113	0	0	1	2	0		0	0	0	0	0	0	0	0	0	1	3	1	0	4	0	0	0		1	0	1	1	1	1	0		1	0	0	0	0	0	0	0	0	0		5	4
82	1		4	113	0	0	1	1	0		0	0	0	0	0	0	0	0	0	1	4	1	0	4	0	1	0		1	0	1	1	1	1	0		1	0	0	0	0	0	0	0	0	0		4	4
83	10		4	113	0	0	1	2	0		0	0	0	0	0	0	0	0	0	0		0		4	0	0	0		1	1	1	1	1	1	0		1	0	0	0	0	0	0	0	0	0		5	1
84	1										0	0	0	0	0	0	0	0	0												0	0	0	0	0		0	0	0	0	0	0	0	0	0	0
85	10			113							0	0	0	0	0	0	0	0	0												0	0	0	0	0		0	0	0	0	0	0	0	0	0	0
86	1		1	180	0	0	0		0		0	0	0	0	0	0	0	0	0	0		0									0	0	0	0	0		0	0	0	0	0	0	0	0	0	0
87	10			113							0	0	0	0	0	0	0	0	0												0	0	0	0	0		0	0	0	0	0	0	0	0	0	0
88	1		4		0	0	0		0		0	0	0	0	0	0	0	0	0	0		0									0	0	0	0	0		0	0	0	0	0	0	0	0	0	0
89	1		11	64							0	0	0	0	0	0	0	0	0												0	0	0	0	0		0	0	0	0	0	0	0	0	0	0
90	10		6	113	0	0	1	1	1	1	0	0	0	0	0	0	0	1	0	1	4	1	1	4	1	1	0		1	0	1	0	0	1	0		1	0	0	0	0	0	0	0	0	0		4	2
91	1		1	180	0	0	0		0		0	0	0	0	0	0	0	0	0	0		0									0	0	0	0	0		0	0	0	0	0	0	0	0	0	0
92	10		4	113	0	0	1	1	0		0	0	0	0	0	0	0	0	0	1	3	1	0	4	1	1	1	1	1	1	1	1	0	1	0		1	0	0	0	0	0	0	0	0	0		5	1
93	1		3	180	0	0	1	1	0		0	0	0	0	0	0	0	0	0	0		0		1	1	0	0		1	1	0	1	1	1	0		0	0	0	1	1	0	0	0	1	0		4	6
94	16		1	69	1	1	1	2	1	0	0	0	1	0	1	0	0	0	0	1	4	2	1	4	1	1	1	0	1	1	1	1	1	1	0		1	0	0	0	0	0	0	0	0	0		4
95	11		7	244	0	0	0		0		0	0	0	0	0	0	0	0	0	0		0		4	0	1	0		0	0	0	1	0	1	0		0	1	0	1	1	1	1	0	0	0		1	5
96	1		4	180	0	0	1	1	0		0	0	0	0	0	0	0	0	0	0		0									0	0	0	0	0		0	0	0	0	0	0	0	0	0	0
97	1		3	180	0	0	1	2	0		0	0	0	0	0	0	0	0	0	0		0		3	1	1	1	1	1	1	1	1	1	1	0		0	0	0	1	0	0	0	0	0	0		5	5
98	1		3	180	0	1	0		0		0	0	0	0	0	0	0	0	0	0		0									0	0	0	0	0		0	0	0	0	0	0	0	0	0	0
99	10		4	113	1	0	1	1	0		0	0	0	0	0	0	0	0	0	1	2	1	0	4	0	0	1	0	1	0	1	1	1	1	0		1	0	0	0	0	0	0	0	0	0		4	5
100	1		1	180	0	0	0		0		0	0	0	0	0	0	0	0	0	0		0		3	1	0	0		0	0	0	1	0	1	0		1	0	0	0	0	0	0	0	0	0		2	5
101	1		3	180	0	0	0		0		0	0	0	0	0	0	0	0	0	0		0									0	0	0	0	0		0	0	0	0	0	0	0	0	0	0
102	6		1	180	0	0	0		1	0	1	0	0	0	0	0	0	0	0	0		0									0	0	0	0	0		0	0	0	0	0	0	0	0	0	0
103	10			113							0	0	0	0	0	0	0	0	0												0	0	0	0	0		0	0	0	0	0	0	0	0	0	0
104	10		3	113	0	0	1	1	0		0	0	0	0	0	0	0	0	0	0		0		3	1	1	1	0	0	1	1	1	1	1	0		1	0	0	0	0	0	0	0	0	0		4	5
105	10		4	113	0	0	0		0		0	0	0	0	0	0	0	0	0	0		0		3	0	0	1	0	1	0	1	1	0	1	0		1	0	0	0	0	0	0	0	0	0		5	3
106	10			113							0	0	0	0	0	0	0	0	0												0	0	0	0	0		0	0	0	0	0	0	0	0	0	0
107	10			113							0	0	0	0	0	0	0	0	0												0	0	0	0	0		0	0	0	0	0	0	0	0	0	0
108	10		4	113	1	0	1	2	0		0	0	0	0	0	0	0	0	0	1	3	1	0	4	0	0	0		1	1	1	1	1	1	0		1	0	0	0	0	0	0	0	0	0		5	6
109	10		4	113	1	1	1	2	0		0	0	0	0	0	0	0	0	0	0		0		4	0	1	0		1	1	1	1	1	1	0		1	0	0	0	0	0	0	0	0	0		5	1
110	10		4	113	1	1	1	3	0		0	0	0	0	0	0	0	0	0	0		0		4	1	1	0		0		1	1	1	1	0		1	0	0	0	0	0	0	0	0	0		5	1
111	11		4	204	1	0					0	0	0	0	0	0	0	0	0												0	0	0	0	0		0	0	0	0	0	0	0	0	0	0
112	10		3	113	0	0	1	1	0		0	0	0	0	0	0	0	0	0	1	3	1	0	4	0	1	1	0	1	0	1	1	1	1	0		1	0	0	0	0	0	0	0	0	0		5	5
113	1		3	180	0	0	0		0		0	0	0	0	0	0	0	0	0	0		0		2	0	0	1	0	1	0	0	1	1	1	0		1	0	0	0	0	0	0	0	0	0		2	5
114	11			204							0	0	0	0	0	0	0	0	0												0	0	0	0	0		0	0	0	0	0	0	0	0	0	0
115	1		6		0	0	0		0		0	0	0	0	0	0	0	0	0	0		0		4	1	1	0		1	0	1	1	1	1	0		0	0	0	1	0	0	0	0	0	0		1	1
116	11		11	204							0	0	0	0	0	0	0	0	0												0	0	0	0	0		0	0	0	0	0	0	0	0	0	0
117	2										0	0	0	0	0	0	0	0	0												0	0	0	0	0		0	0	0	0	0	0	0	0	0	0
118	10		3	113	0	0	1	2	0		0	0	0	0	0	0	0	0	0	0		0		4	1	1	0		0	0	1	1	1	1	0		1	0	0	0	0	0	0	0	0	0		1	1
119	10		3	113	0	0	1	1	1	1	1	0	0	0	0	0	0	0	0	0		0		4	1	1	0		0	1	1	1	1	1	0		1	0	0	0	0	0	0	0	0	0		5	3
120	10		4	113	0	1					0	0	0	0	0	0	0	0	0												0	0	0	0	0		0	0	0	0	0	0	0	0	0	0
121	10		4	113	0	0	1	1	0		0	0	0	0	0	0	0	0	0	0		0		3	0	0	0		1	0	1	1	1	1	0		1	0	0	0	0	0	0	0	0	0		5	1
122	11			204							0	0	0	0	0	0	0	0	0												0	0	0	0	0		0	0	0	0	0	0	0	0	0	0
123	10		3	113	0	0	1	1	1	1	1	0	1	0	1	0	0	0	1	1	3	2	0	4	1	1	0		1	1	1	1	0	1	0		1	0	0	0	0	0	0	0	0	0		5	3
124	10		4	113	0	1	1	2	1	0	1	1	0	0	0	0	0	0	1	0		0		4	0	0	0		0	0	1	1	0	1	0		1	0	0	0	0	0	0	0	0	0		5	1
125	10		11	113							0	0	0	0	0	0	0	0	0												0	0	0	0	0		0	0	0	0	0	0	0	0	0	0
126	10			113							0	0	0	0	0	0	0	0	0												0	0	0	0	0		0	0	0	0	0	0	0	0	0	0
127	10		3	113	0	0	1	1	0		0	0	0	0	0	0	0	0	0	1	1	1	0	3	1	1	0		0	0	1	1	0	1	0		1	0	0	0	0	0	0	0	0	0		5	1
128	10			113							0	0	0	0	0	0	0	0	0												0	0	0	0	0		0	0	0	0	0	0	0	0	0	0
129	11			204							0	0	0	0	0	0	0	0	0												0	0	0	0	0		0	0	0	0	0	0	0	0	0	0
130	10		6	113	0	0	1	1	0		0	0	0	0	0	0	0	0	0	1	4	1	0								0	0	0	0	0		0	0	0	0	0	0	0	0	0	0
131	10		6	113	0	0	1	2	0		0	0	0	0	0	0	0	0	0	1	5	1	0	4	1	1	0		1	1	1	1	0	1	0		1	0	0	0	0	0	0	0	0	0		5	2
132	10		6	113	0	1	1	1	1	1	0	0	0	0	0	0	1	0	1	1	1	1	0								0	0	0	0	0		0	0	0	0	0	0	0	0	0	0
133	10			113							0	0	0	0	0	0	0	0	0												0	0	0	0	0		0	0	0	0	0	0	0	0	0	0
134	1		6	113	0	1	1	2	0		0	0	0	0	0	0	0	0	0	1	3	1	0	4	1	1	1	0	0	0	1	1	0	1	0		1	0	0	0	0	0	0	0	0	0		2	6
135	3			49							0	0	0	0	0	0	0	0	0												0	0	0	0	0		0	0	0	0	0	0	0	0	0	0
136	10		3	113	0	0	1	1	0		0	0	0	0	0	0	0	0	0	0		0		3	1	1	1	0	0	0	1	1	0	1	0		1	0	0	0	0	0	0	0	0	0		4	3
137	3			49							0	0	0	0	0	0	0	0	0												0	0	0	0	0		0	0	0	0	0	0	0	0	0	0
138	1		3		0	0	1	1	0		0	0	0	0	0	0	0	0	0	0		0		3	0	0	1	0	0	0	1	1	0	1	0		1	0	0	0	0	0	0	0	0	0		5	4
139	3			49							0	0	0	0	0	0	0	0	0												0	0	0	0	0		0	0	0	0	0	0	0	0	0	0
140	1										0	0	0	0	0	0	0	0	0												0	0	0	0	0		0	0	0	0	0	0	0	0	0	0
141	18			233							0	0	0	0	0	0	0	0	0												0	0	0	0	0		0	0	0	0	0	0	0	0	0	0
142	10		4	113	0	0	1	1	1	0	1	0	0	0	0	0	0	0	0	0		0		4	1	1	1	1	1	0	1	1	0	1	0		1	0	0	0	0	0	0	0	0	0		4	5
143	10		3	113	0	0	1	1	0		0	0	0	0	0	0	0	0	0	0		0		4	0	0	0		0	1	1	1	1	1	0		1	0	0	0	0	0	0	0	0	0		5	3
144	3			49							0	0	0	0	0	0	0	0	0												0	0	0	0	0		0	0	0	0	0	0	0	0	0	0
145	10			113							0	0	0	0	0	0	0	0	0												0	0	0	0	0		0	0	0	0	0	0	0	0	0	0
146	10			113							0	0	0	0	0	0	0	0	0												0	0	0	0	0		0	0	0	0	0	0	0	0	0	0
147	17			31							0	0	0	0	0	0	0	0	0												0	0	0	0	0		0	0	0	0	0	0	0	0	0	0
148	10		3	113	0	0	1	2	0		0	0	0	0	0	0	0	0	0	0		0		3	1	1	0		1	1	1	1	0	0	0		0	0	0	0	0	0	0	0	0	1	Limitate disponibilità	5	1
149	10		3	113	0	0	1	1	0		0	0	0	0	0	0	0	0	0	0		0		4	1	1	0		0	0	1	1	0	1	0		1	0	0	0	0	0	0	0	0	0		5	3
150	10		3	113	0	0	1	2	0		0	0	0	0	0	0	0	0	0	0		0		4	1	1	0		1	1	1	1	1	1	0		1	0	0	0	0	0	0	0	0	0		5	2
151	10		4	113	0	0	1	1	1	0	0	0	0	1	1	0	0	0	0	0		0		4	0	0	0		0	1	1	1	0	1	0		1	0	0	0	0	0	0	0	0	0		5	7
152	2		2	27	1	1	0		1	0	0	0	0	0	0	1	0	0	0	0		0		2	1	1	0		1	1	1	0	0	0	0		0	0	1	0	0	0	0	0	0	0		4	5
153	10		3	113	0	0	1	1	0		0	0	0	0	0	0	0	0	0	1	5	1	0	3	1	0	1	1	1	1	1	1	0	1	0		1	0	0	0	0	0	0	0	0	0		5	6
154	10			113							0	0	0	0	0	0	0	0	0												0	0	0	0	0		0	0	0	0	0	0	0	0	0	0
155	10		8	113	1	0	1	1	0		0	0	0	0	0	0	0	0	0	0		0		4	1	0	1	0	1	1	1	1	0	1	0		1	0	0	0	0	0	0	0	0	0		1	4
156	10		6	113	1	0	1	1	0		0	0	0	0	0	0	0	0	0	0		0		4	1	1	0		1	1	0	0	0	0	1	Tutte le precedenti	1	0	0	0	0	0	0	0	0	0		5	7
157	10		6	113	1	0	1	2	1	1	1	0	1	0	0	0	1	0	0	1	3	1	1	3	0	1	0		1	1	0	1	0	1	0		0	1	0	0	0	1	0	0	0	0		5	2
158	10		6	113	0	0	0		0		0	0	0	0	0	0	0	0	0	0		0		4	1	1	0		0	0	1	1	1	1	0		1	0	0	0	0	0	0	0	0	0		5	2
159	10		6	113	0	0	1	1	0		0	0	0	0	0	0	0	0	0	0		0									0	0	0	0	0		0	0	0	0	0	0	0	0	0	0
160	10		5	113	1	0	1	2	0		0	0	0	0	0	0	0	0	0	1	3	1	0	3	1	1	0		1	1	1	1	1	1	0		1	0	0	0	0	0	0	0	0	0		5	3
161	2		4		0	0	1	2	0		0	0	0	0	0	0	0	0	0	0		0		4	1	1	0		1	1	1	1	0	1	0		1	0	0	0	0	0	0	0	0	0		5	5
162	16		4	206	0	0	1	2	1	1	0	0	1	0	0	0	0	0	0	1	5	1	0	4	1	1	0		0	0	0	1	0	0	0		1	0	0	0	0	0	0	0	0	0		5	1
163	10		4	113	0	0	1	2	0		0	0	0	0	0	0	0	0	0	0		0		4	0	1	1	0	0	0	1	1	1	1	0		1	0	0	0	0	0	0	0	0	0		5	4
164	16		9	206	0	0	0		0		0	0	0	0	0	0	0	0	0	0		0		4	1	1	1	1	1	0	1	1	0	1	0		0	1	1	0	0	1	1	0	0	0		5	3
165	10		6	113	0	0	1	1	1	0	0	0	0	0	0	0	1	0	0	0		0									0	0	0	0	0		0	0	0	0	0	0	0	0	0	0
166	10		4	113	0	0	1	1	0		0	0	0	0	0	0	0	0	0	0		0		4	0	0	0		1	1	1	1	1	1	0		1	0	0	0	0	0	0	0	0	0		5	1
167	10		3	113	0	0	1	2	0		0	0	0	0	0	0	0	0	0	0		0		3	1	1	0		0	1	1	1	1	1	0		1	0	0	0	0	0	0	0	0	0		5	1
168	10			113							0	0	0	0	0	0	0	0	0												0	0	0	0	0		0	0	0	0	0	0	0	0	0	0
169	10		4	113	0	0	1	2	0		0	0	0	0	0	0	0	0	0	0		0		4	1	1	0		1	1	1	1	0	1	0		1	0	0	0	0	0	0	0	0	0		5	1
170	10		4	113	0	0	1	2	0		0	0	0	0	0	0	0	0	0	0		0		2	1	1	1	1	1	1	1	1	1	1	0		1	0	0	0	0	0	0	0	0	0		5	3
171	10			113							0	0	0	0	0	0	0	0	0												0	0	0	0	0		0	0	0	0	0	0	0	0	0	0
172	10			113							0	0	0	0	0	0	0	0	0												0	0	0	0	0		0	0	0	0	0	0	0	0	0	0
173	17			31							0	0	0	0	0	0	0	0	0												0	0	0	0	0		0	0	0	0	0	0	0	0	0	0
174	1		4		0	0	1	1	0		0	0	0	0	0	0	0	0	0	0		0		4	0	1	0		1	0	1	1	1	1	0		1	0	0	0	0	0	0	0	0	0		4	4
175	10		11	204							0	0	0	0	0	0	0	0	0												0	0	0	0	0		0	0	0	0	0	0	0	0	0	0
176	11		7	204	0	1					0	0	0	0	0	0	0	0	0												0	0	0	0	0		0	0	0	0	0	0	0	0	0	0
177	11		7	204	0	1	0		0		0	0	0	0	0	0	0	0	0	0		0									0	0	0	0	0		0	0	0	0	0	0	0	0	0	0
178	6			88							0	0	0	0	0	0	0	0	0												0	0	0	0	0		0	0	0	0	0	0	0	0	0	0
179	10			113							0	0	0	0	0	0	0	0	0												0	0	0	0	0		0	0	0	0	0	0	0	0	0	0
180	10		6	113	1	1	1	3	1	0	0	1	0	1	1	0	0	0	0	1	1	1	0	4	0	1	0		0	1	1	1	1	1	0		1	0	0	0	0	0	0	0	0	0		5	1
181	18			233							0	0	0	0	0	0	0	0	0												0	0	0	0	0		0	0	0	0	0	0	0	0	0	0
182	10		6	113	0	1	1	1	0		0	0	0	0	0	0	0	0	0	0		0		4	1	1	1	0	0	1	1	1	1	1	0		1	0	0	0	0	0	0	0	0	0		5	6
183	10			113							0	0	0	0	0	0	0	0	0												0	0	0	0	0		0	0	0	0	0	0	0	0	0	0
184	10			113							0	0	0	0	0	0	0	0	0												0	0	0	0	0		0	0	0	0	0	0	0	0	0	0
185	10		3	113	0	0	1	2	0		0	0	0	0	0	0	0	0	0	0		0		3	1	0	1	0	1	1	1	1	0	0	0		1	0	0	0	0	0	0	0	0	0		5	6
186	10		8	113	0	1	1	1	0		0	0	0	0	0	0	0	0	0	0		0		4	1	1	0		0	0	1	0	0	0	0		1	0	0	0	0	0	0	0	0	0		5	3
187	10		6	113	1	0	1	2	1	0	0	0	0	0	1	0	0	0	0	0		0		4	0	1	0		1	1	1	1	1	1	0		1	0	0	0	0	0	0	0	0	0		5	6
188	10		4	113	0	0	1	2	0		0	0	0	0	0	0	0	0	0	0		0		4	0	0	0		0	0	1	1	0	1	0		1	0	0	0	0	0	0	0	0	0		5	1
189	10		6	113	1	0	1	2	0		0	0	0	0	0	0	0	0	0	0		0		4	0	0	0		0	1	0	0	0	1	0		1	0	0	0	0	0	0	0	0	0		4	1
190	10		10	113	1	0	0		0		0	0	0	0	0	0	0	0	0	0		0		4	0	0	0		1	0	1	1	0	1	0		1	0	0	0	0	0	1	0	0	0		4	6
191	1		6		1	0	0		0		0	0	0	0	0	0	0	0	0	0		0		4	1	1	0		1	1	1	1	0	1	0		1	0	0	0	0	0	0	0	0	0		5	7
192	1										0	0	0	0	0	0	0	0	0												0	0	0	0	0		0	0	0	0	0	0	0	0	0	0
193	17		8	31	0	0	1	1	0		0	0	0	0	0	0	0	0	0	1	4	1	0	4	1	1	1	0	1	1	0	1	0	0	0		0	0	0	0	0	0	0	0	0	0		1	3
194	10			113							0	0	0	0	0	0	0	0	0												0	0	0	0	0		0	0	0	0	0	0	0	0	0	0
195	10		6	113	0	0	1	1	1	1	1	0	1	0	1	0	1	0	0	0		0		4	0	0	0		0	0	1	1	0	1	0		1	0	0	0	0	0	0	0	0	0		5	3
196	10		4	113	0	0	0		0		0	0	0	0	0	0	0	0	0	0		0		3	0	1	0		1	0	1	1	1	1	0		1	0	0	0	0	0	0	0	0	0		3	5
197	10		4	113	0	0	1	2	0		0	0	0	0	0	0	0	0	0	0		0		4	1	1	0		0	1	1	1	1	1	0		1	0	0	0	0	0	0	0	0	0		5	1
198	1										0	0	0	0	0	0	0	0	0												0	0	0	0	0		0	0	0	0	0	0	0	0	0	0
199	17		4	31	1	0	1	1	0		0	0	0	0	0	0	0	0	0	0		0		3	1	1	1	1	1	1	1	1	0	1	0		0	1	0	0	0	0	0	0	0	0		4	1
200	10		4	113	0	0	1	2	1	0	0	1	0	1	0	0	0	0	0	0		0		4	0	0	0		1	1	1	1	0	1	0		1	0	0	0	0	0	0	0	0	0		5	6
201	1		4	113	0	0	0		1	0	0	1	0	0	0	0	0	0	1	0		0		4	1	1	0		1	1	0	1	0	1	0		1	0	0	0	0	0	0	0	0	0		5	5
202	10			113							0	0	0	0	0	0	0	0	0												0	0	0	0	0		0	0	0	0	0	0	0	0	0	0
203	10		4	113	0	0	1	1	1	1	1	0	1	0	0	0	1	0	1	1	1	1	1	4	0	0	0		0	0	1	1	0	1	0		0	0	0	0	0	0	1	0	0	0		5	1
204	10		6	113	1	0	1	1	0		0	0	0	0	0	0	0	0	0	0		0		4	1	0	0		1	0	1	1	0	1	0		1	0	0	0	0	0	0	0	0	0		5	1
205	10		6	113	1	1	1	3	1	1	1	0	1	0	1	0	1	1	1	1	3	1	0	4	1	0	0		1	1	1	1	1	1	0		1	0	0	0	0	0	0	0	0	0		2	1
206	10			113							0	0	0	0	0	0	0	0	0												0	0	0	0	0		0	0	0	0	0	0	0	0	0	0
207	10		6	113	0	0	1	2	0		0	0	0	0	0	0	0	0	0	0		0		4	1	1	0		1	1	1	1	1	1	0		1	0	0	0	0	0	0	0	0	0		5	2
208	10			113							0	0	0	0	0	0	0	0	0												0	0	0	0	0		0	0	0	0	0	0	0	0	0	0
209	10			113							0	0	0	0	0	0	0	0	0												0	0	0	0	0		0	0	0	0	0	0	0	0	0	0
210	10		5	113	0	0	0		0		0	0	0	0	0	0	0	0	0	0		0		3	0	1	0		1	1	1	1	0	0	0		0	0	0	0	0	0	0	1	0	0			5
211	10		9	113	1	1	0		0		0	0	0	0	0	0	0	0	0	0		0		4	1	1	0		0	0	0	1	0	0	0		0	0	0	0	0	0	0	0	0	1		5	6
212	10		4	113	0	0	1	2	0		0	0	0	0	0	0	0	0	0	0		0		4	1	1	0		0	1	1	1	1	1	0		1	0	0	0	0	0	0	0	0	0		5	6
213	4		3	88	1	1	0		0		0	0	0	0	0	0	0	0	0	0		0									0	0	0	0	0		0	0	0	0	0	0	0	0	0	0
214	1		4	107	0	0	0		0		0	0	0	0	0	0	0	0	0	0		0		4	0	1	0		1	0	1	1	0	1	0		1	0	0	0	0	0	0	0	0	0		2	2
215	10		6	113	0	0	1	1	1	1	1	0	0	0	1	0	1	0	0	0		0		3	1	1	0		0	0	1	1	0	1	0		1	0	0	0	0	0	1	0	0	0		5	4
216	10			113							0	0	0	0	0	0	0	0	0												0	0	0	0	0		0	0	0	0	0	0	0	0	0	0
217	10		3	113	0	0	1	3	1	0	0	1	0	0	1	0	0	0	0	0		0		3	1	1	1	0	0	1	1	1	1	1	0		1	0	0	0	0	0	0	0	0	0		5	1
218	10		4	113	1	1	1	2	0		0	0	0	0	0	0	0	0	0	0		0		4	1	1	0		0	1	1	1	0	1	0		1	0	0	0	0	0	0	0	0	0		5	2
219	10			113	0	0	1	2	0		0	0	0	0	0	0	0	0	0	0		0		4	0	0	0		1	1	1	1	0	1	0		1	0	0	0	0	0	0	0	0	0		3	2
220	10			113							0	0	0	0	0	0	0	0	0												0	0	0	0	0		0	0	0	0	0	0	0	0	0	0
221	10		11	113							0	0	0	0	0	0	0	0	0												0	0	0	0	0		0	0	0	0	0	0	0	0	0	0
222	10		4	113	0	0	1	2	0		0	0	0	0	0	0	0	0	0	0		0		4	1	1	0		0	1	1	1	0	0	0		1	0	0	0	0	0	0	0	0	0		5	2
223	10		6	113	0	0	0		0		0	0	0	0	0	0	0	0	0	1	3	1	0								0	0	0	0	0		0	0	0	0	0	0	0	0	0	0
224	1		11								0	0	0	0	0	0	0	0	0												0	0	0	0	0		0	0	0	0	0	0	0	0	0	0
225	10			113							0	0	0	0	0	0	0	0	0												0	0	0	0	0		0	0	0	0	0	0	0	0	0	0
226	17			31							0	0	0	0	0	0	0	0	0												0	0	0	0	0		0	0	0	0	0	0	0	0	0	0
227	17			31							0	0	0	0	0	0	0	0	0												0	0	0	0	0		0	0	0	0	0	0	0	0	0	0
228	1		3	113	0	0	1	2	0		0	0	0	0	0	0	0	0	0	0		0		4	1	1	0		0	0	1	1	0	1	0		1	0	0	0	0	0	0	0	0	0		2	2
229	1		6		0	0	1	3	0		0	0	0	0	0	0	0	0	0	0		0		4	1	0	0		1	1	1	1	0	1	0		1	0	0	0	0	0	0	0	0	0		5	3
230	10			113	1	0	0		0		0	0	0	0	0	0	0	0	0	0		0		4	0	0	0		0	1	1	0	0	0	0		1	0	0	0	0	0	0	0	0	0		5	2
231	10			113							0	0	0	0	0	0	0	0	0												0	0	0	0	0		0	0	0	0	0	0	0	0	0	0
232	10			113							0	0	0	0	0	0	0	0	0												0	0	0	0	0		0	0	0	0	0	0	0	0	0	0
233	10		4	113	0	0	1	1	0		0	0	0	0	0	0	0	0	0	0		0		4	0	0	0		0	1	1	1	1	1	0		1	0	0	0	0	0	0	0	0	0		5	6
234	10		6	113	1	0	1	3	0		0	0	0	0	0	0	0	0	0	0		0									0	0	0	0	0		0	0	0	0	0	0	0	0	0	0
235	1		10	113	0	0	0		0		0	0	0	0	0	0	0	0	0	0		0		4	1	1	0		1	1	1	1	0	1	0		1	0	0	0	0	0	0	0	0	0		4	4
236	10			113							0	0	0	0	0	0	0	0	0												0	0	0	0	0		0	0	0	0	0	0	0	0	0	0
237	10		4	113	0	0					0	0	0	0	0	0	0	0	0												0	0	0	0	0		0	0	0	0	0	0	0	0	0	0
238	10		4	91	0	0	1	1	1	1	1	0	0	0	0	0	0	0	0	0		0		4	0	1	0		0	0	0	0	1	0	0		1	0	0	0	0	0	0	0	0	0		2	1
239	10		6	113	1	0	1	2	0		0	0	0	0	0	0	0	0	0	0		0		3	1	1	0		0	1	1	1	1	1	0		1	0	0	0	0	0	0	0	0	0		5	4
240	10		6	113	0	1	0		0		0	0	0	0	0	0	0	0	0	0		0		4	1	1	0		1	0	1	1	0	1	0		1	0	0	0	0	0	0	0	0	0		5	2
241	10			113							0	0	0	0	0	0	0	0	0												0	0	0	0	0		0	0	0	0	0	0	0	0	0	0
242	1		4	113	0	1	0		0		0	0	0	0	0	0	0	0	0	0		0		4	0	1	1	0	1	0	0	1	0	0	0		1	0	0	0	0	0	0	0	0	0		4	1
243	1		11								0	0	0	0	0	0	0	0	0												0	0	0	0	0		0	0	0	0	0	0	0	0	0	0
244	1		4	49	0	1	0		0		0	0	0	0	0	0	0	0	0	0		0		4	0	1	1	1	1	1	1	1	0	1	0		1	0	0	0	0	0	0	0	0	0		1	1
245	10			113							0	0	0	0	0	0	0	0	0												0	0	0	0	0		0	0	0	0	0	0	0	0	0	0
246	10			113							0	0	0	0	0	0	0	0	0												0	0	0	0	0		0	0	0	0	0	0	0	0	0	0
247	10		11	113							0	0	0	0	0	0	0	0	0												0	0	0	0	0		0	0	0	0	0	0	0	0	0	0
248	10		4	113	0	0	1	1	0		0	0	0	0	0	0	0	0	0	1	3	1	0	4	0	0	0		1	1	1	1	1	1	0		1	0	0	0	0	0	0	0	0	0		5	5
249	10		6	113	0	0	1	1	0		0	0	0	0	0	0	0	0	0	0		0		4	1	1	1	1	1	1	1	1	0	0	0		1	0	0	0	0	0	0	0	0	0		5	5
250	10		6	113	0	0	1	2	0		0	0	0	0	0	0	0	0	0	0		0		3	1	1	0		1	1	1	1	0	1	0		1	0	0	0	0	0	0	0	0	0		5	1
251	10			113							0	0	0	0	0	0	0	0	0												0	0	0	0	0		0	0	0	0	0	0	0	0	0	0
252	10		4	113	0	0	1	1	0		0	0	0	0	0	0	0	0	0	0		0		4	0	0	1	0	1	0	1	0	0	0	0		1	0	0	0	0	0	0	0	0	0		5	2
253	10			113							0	0	0	0	0	0	0	0	0												0	0	0	0	0		0	0	0	0	0	0	0	0	0	0
254	1		6	244	0	0	0		0		0	0	0	0	0	0	0	0	0	0		0									0	0	0	0	0		0	0	0	0	0	0	0	0	0	0
255	1		6		1	1	1	2	0		0	0	0	0	0	0	0	0	0	0		0		4	0	0	1	0	1	1	1	1	1	1	0		1	0	0	0	0	0	0	0	0	0		5	5
256	1		6	244	0	1	1	1	0		0	0	0	0	0	0	0	0	0	0		0		4	1	1	1	0	1	0	1	1	0	1	0		1	0	0	0	0	0	0	0	0	0		5	2
257	10			113							0	0	0	0	0	0	0	0	0												0	0	0	0	0		0	0	0	0	0	0	0	0	0	0
258	10		6	113	0	0					0	0	0	0	0	0	0	0	0												0	0	0	0	0		0	0	0	0	0	0	0	0	0	0
259	1										0	0	0	0	0	0	0	0	0												0	0	0	0	0		0	0	0	0	0	0	0	0	0	0
260	10		6	113	0	0	0		0		0	0	0	0	0	0	0	0	0	0		0		4	0	0	0		0	0	1	1	0	1	0		1	0	0	0	0	0	0	0	0	0		1	1
261	10			113							0	0	0	0	0	0	0	0	0												0	0	0	0	0		0	0	0	0	0	0	0	0	0	0
262	10		10	113	0	0	0		0		0	0	0	0	0	0	0	0	0	0		0		4	1	1	1	0	1	1	1	1	0	1	0		1	0	0	0	0	0	0	0	0	0		2	1
263	10		4	113	0	0	1	1	0		0	0	0	0	0	0	0	0	0	0		0		4	0	0	1	0	0	0	0	0	0	1	0		1	0	0	0	0	0	0	0	0	0		3	1
264	10		3	113	0	0	1	2	0		0	0	0	0	0	0	0	0	0	0		0		4	1	1	1	0	0	1	1	1	1	1	0		1	0	0	0	0	0	0	0	0	0		5	4
265	10		3	113	1	0	1	2	0		0	0	0	0	0	0	0	0	0	0		0		4	1	0	1	0	1	1	1	1	1	1	0		1	0	0	0	0	0	0	0	0	0		5	2
266	1		6		0	0	1	3	0		0	0	0	0	0	0	0	0	0	0		0		4	1	0	1	0	1	0	1	0	1	1	1	cleaning surfaces	0	0	0	0	0	1	1	0	0	0		4	2
267	10			113							0	0	0	0	0	0	0	0	0												0	0	0	0	0		0	0	0	0	0	0	0	0	0	0
268	10			113							0	0	0	0	0	0	0	0	0												0	0	0	0	0		0	0	0	0	0	0	0	0	0	0
269	10		4	113	0	0	1	1	1	1	0	0	1	0	1	0	0	0	0	1	3	1	1								0	0	0	0	0		0	0	0	0	0	0	0	0	0	0
270	1										0	0	0	0	0	0	0	0	0												0	0	0	0	0		0	0	0	0	0	0	0	0	0	0
271	10			113							0	0	0	0	0	0	0	0	0												0	0	0	0	0		0	0	0	0	0	0	0	0	0	0
272	1		4		0	0	0		0		0	0	0	0	0	0	0	0	0	0		0		4	1	1	1	0	0	0	1	1	0	1	0		1	0	0	0	0	0	0	0	0	0		5	3
273	1										0	0	0	0	0	0	0	0	0												0	0	0	0	0		0	0	0	0	0	0	0	0	0	0
274	10			113							0	0	0	0	0	0	0	0	0												0	0	0	0	0		0	0	0	0	0	0	0	0	0	0
275	1										0	0	0	0	0	0	0	0	0												0	0	0	0	0		0	0	0	0	0	0	0	0	0	0
276	1										0	0	0	0	0	0	0	0	0												0	0	0	0	0		0	0	0	0	0	0	0	0	0	0
277	1		6	244	0	0	1	1	1	0	1	0	0	0	0	1	1	0	0	0		0		4	0	1	0		1	0	1	1	0	1	1	I started using my own N95 masks from home, as my employer did not supply an adequate amount and told employees to wash their masks for reuse (which has been proven to render the masks ineffective).	1	0	0	0	0	0	0	0	0	0		4	1
278	1										0	0	0	0	0	0	0	0	0												0	0	0	0	0		0	0	0	0	0	0	0	0	0	0
279	1		6	244	0	0	1	1	0		0	0	0	0	0	0	0	0	0	0		0		4	0	1	0		1	1	1	1	1	1	1	I now also wear eye protection, hair cover, and shoe covers.	1	0	0	0	0	0	0	0	0	0		5	5
280	1		8	244	0	0	1	1	1	1	1	0	0	0	1	0	1	0	0	0		0		4	1	1	0		1	1	1	1	0	1	1	wearing gloves, walking outside instead of inside buildings, travelling to areas with fewer cases to conduct essential errands (such as buying groceries).	0	0	0	0	0	0	0	0	0	1	When alone in my office.	5	5
281	10		4	113	0	0	1	2	1	0	1	0	0	0	0	0	0	0	0	0		0		3	1	1	1	0	1	0	0	1	0	1	0		0	0	0	1	0	0	0	1	1	0		5	5
282	1		6	244	1	0	0		0		0	0	0	0	0	0	0	0	0	0		0		4	1	0	1	1	0	1	1	1	1	1	0		1	0	0	0	0	0	0	0	0	0		5	2
283	10		6	113	0	0	1	2	1	1	0	0	0	0	0	0	1	0	0	0		0		4	0	0	0		0	0	1	0	0	0	0		1	0	0	0	0	0	0	0	0	0		3	7
284	1		10	244	0	0	0		0		0	0	0	0	0	0	0	0	0	0		0		4	0	0	0		0	0	1	0	0	0	0		1	0	0	0	0	0	0	0	0	0		3	2
285	1		6	244	0	1	0		0		0	0	0	0	0	0	0	0	0	0		0		2	1	1	0		1	1	1	1	1	1	0		1	0	0	0	0	0	0	0	0	0		5	3
286	1		4	48	0	0	0		0		0	0	0	0	0	0	0	0	0	0		0		4	1	1	0		0	0	0	1	0	1	0		1	0	0	0	0	0	0	0	0	0		2	1
287	1		6	244	0	1	1	1	1	0	0	0	0	0	0	0	0	0	0	0		0		4	1	1	0		0	0	1	1	0	1	0		1	0	0	0	0	0	0	0	0	0		3	1
288	10		4	113	0	1	1	1	0		0	0	0	0	0	0	0	0	0	0		0		4	1	1	1	0	1	1	1	1	1	1	0		1	0	0	0	0	0	0	0	0	0		3	5
289	1		6		1	0	1	1	0		0	0	0	0	0	0	0	0	0	0		0		4	1	1	0		0	0	1	1	1	1	0		0	0	0	1	0	1	0	0	0	0		5	1
290	10		6	113	0	0	0		1	1	0	0	0	0	0	1	0	0	0	0		0		4	1	1	0		1	1	0	1	0	0	1	Pulire le superfici	1	0	0	0	0	0	0	0	0	0		5	2
291	10		6	113	0	0	1	1	1	1	0	0	0	0	0	0	1	0	0	0		0		4	0	1	0		1	1	1	1	0	1	1	Allontanamento dal lavoro	1	0	0	0	0	0	0	0	0	0			2
292	10		6	113	1	0	0		1	0	0	0	0	0	0	0	0	0	1	0		0									0	0	0	0	0		0	0	0	0	0	0	0	0	0	0
293	1		6	113	0	0	1	1	0		0	0	0	0	0	0	0	0	0	0		0		4	1	1	0		0	0	0	1	0	0	0		1	0	0	0	0	0	0	0	0	0		5	6
294	10		6	113	0	1	1	1	0		0	0	0	0	0	0	0	0	0	1	3	1	0	4	0	0	1	0	1	0	1	1	0	1	0		1	0	0	0	0	0	0	0	0	0		5	2
295	1										0	0	0	0	0	0	0	0	0												0	0	0	0	0		0	0	0	0	0	0	0	0	0	0
296	17		4	31	0	0	1	2	0		0	0	0	0	0	0	0	0	0	0		0		4	1	1	1	1	1	1	1	1	1	0	0		1	0	0	0	0	0	0	0	0	0		4	5
297	3			49							0	0	0	0	0	0	0	0	0												0	0	0	0	0		0	0	0	0	0	0	0	0	0	0
298	1										0	0	0	0	0	0	0	0	0												0	0	0	0	0		0	0	0	0	0	0	0	0	0	0
299	1		5		0	0	0		0		0	0	0	0	0	0	0	0	0	0		0		4	1	0	0		0	0	1	1	1	1	0		1	0	0	0	0	0	0	0	0	0		5	5
300	1		4	244	0	0	0		0		0	0	0	0	0	0	0	0	0	0		0		4	0	1	1	1	1	1	1	1	0	1	0		1	0	0	0	0	0	0	0	0	0		1	7
301	1		4	31	0	0	1	2	0		0	0	0	0	0	0	0	0	0	0		0		4	1	1	0		1	1	1	1	1	1	0		1	0	0	0	0	0	0	0	0	0		5	1
302	1		4		0	0	1	1	0		0	0	0	0	0	0	0	0	0	0		0		4	0	1	1	0	1	0	1	1	0	1	0		1	0	0	0	0	0	0	0	0	0		5	5
303	1		10	244	0	0	0		0		0	0	0	0	0	0	0	0	0	0		0		4	1	1	1	0	1	0	0	1	0	1	0		0	0	0	1	0	0	0	0	0	0		3	3
304	1				0	0					0	0	0	0	0	0	0	0	0												0	0	0	0	0		0	0	0	0	0	0	0	0	0	0
305	1		11								0	0	0	0	0	0	0	0	0												0	0	0	0	0		0	0	0	0	0	0	0	0	0	0
306	1		5	244	0	0	0		0		0	0	0	0	0	0	0	0	0	0		0		4	1	1	0		1	1	1	1	0	1	0		0	0	0	0	0	0	0	0	0	0		5	1
307	1		8	244	0	0	0		0		0	0	0	0	0	0	0	0	0	0		0		4	0	0	1	0	0	0	0	1	0	1	0		1	0	0	0	0	0	0	0	0	0		4	4
308	1		8	31	0	0	0		1	1	1	0	0	0	0	0	0	0	0	0		0									0	0	0	0	0		0	0	0	0	0	0	0	0	0	0
309	1		4		0	0	1	1	0		0	0	0	0	0	0	0	0	0	0		0		4	1	1	0		1	0	0	0	0	1	0		1	0	0	0	0	0	0	0	0	0		5	2
310	1		6	244	0	1	0		0		0	0	0	0	0	0	0	0	0	0		0									0	0	0	0	0		0	0	0	0	0	0	0	0	0	0
311	1										0	0	0	0	0	0	0	0	0												0	0	0	0	0		0	0	0	0	0	0	0	0	0	0
312	1		11	244							0	0	0	0	0	0	0	0	0												0	0	0	0	0		0	0	0	0	0	0	0	0	0	0
313	17		10	31	1	0	1	1	1	1	1	0	0	0	0	0	0	0	0	0		0		2	0	0	0		1	0	1	0	0	0	0		1	0	0	0	0	0	0	0	0	0		5	6
314	17			31							0	0	0	0	0	0	0	0	0												0	0	0	0	0		0	0	0	0	0	0	0	0	0	0
315	17		4	31	1	0	1	1	0		0	0	0	0	0	0	0	0	0	0		0		4	1	1	1	1	1	1	1	0	1	1	0		1	0	0	0	0	0	0	0	0	0		1	1
316	17			31							0	0	0	0	0	0	0	0	0												0	0	0	0	0		0	0	0	0	0	0	0	0	0	0
317	1		10	244	1	0	0		0		0	0	0	0	0	0	0	0	0	0		0		4	1	1	1	1	1	1	1	1	0	1	0		1	0	0	0	0	0	0	0	0	0		5	5
318	1		10	244	0	0	1	1	1	1	0	0	0	0	0	1	0	0	0	0		0		3	0	1	1	1	1	0	0	1	0	1	1	Engaged in telehealth unless p2p was required	1	0	0	0	0	0	0	0	0	0		5	2
319	1		4	244	0	0	0		0		0	0	0	0	0	0	0	0	0	0		0		3	0	0	0		1	1	1	1	1	1	0		1	0	0	0	0	0	0	0	0	0		5	1
320	1		6	244	0	1	0		0		0	0	0	0	0	0	0	0	0	0		0		4	1	1	1	1	1	1	1	1	0	1	0		1	0	0	0	0	0	0	0	0	0		5	5
321	1		4	31	0	0	0		0		0	0	0	0	0	0	0	0	0	0		0		3	1	1	0		0	0	0	1	0	1	0		0	1	0	1	0	0	0	1	0	0		5	3
322	1		4	244	0	0	0		0		0	0	0	0	0	0	0	0	0	0		0		3	1	1	0		1	1	1	1	0	1	0		1	0	0	0	0	0	0	0	0	0		5	5
323	1		4	31	0	0	1	1	0		0	0	0	0	0	0	0	0	0	0		0		3	1	1	0		1	0	0	1	0	1	0		1	0	0	0	0	0	0	0	0	0		5	3
324	1		4	244	0	0	0		0		0	0	0	0	0	0	0	0	0	0		0		4	1	1	0		1		0	1	0	1	0		1	0	0	0	0	0	0	0	0	0			1
325	1										0	0	0	0	0	0	0	0	0												0	0	0	0	0		0	0	0	0	0	0	0	0	0	0
326	17			31							0	0	0	0	0	0	0	0	0												0	0	0	0	0		0	0	0	0	0	0	0	0	0	0
327	17		4	31	0	0	0		0		0	0	0	0	0	0	0	0	0	0		0		4	1	1	1	0	1	1	1	1	1	1	0		1	0	0	0	0	0	0	0	0	0		1	1
328	1										0	0	0	0	0	0	0	0	0												0	0	0	0	0		0	0	0	0	0	0	0	0	0	0
329	1		4		0	0	0		1	1	1	0	0	0	0	0	0	0	0	0		0		4	1	1	1	1	1	0	1	0	0	0	0		1	0	0	0	0	0	0	0	0	0		5	6
330	1										0	0	0	0	0	0	0	0	0												0	0	0	0	0		0	0	0	0	0	0	0	0	0	0
331	1		8		0	0	0		0		0	0	0	0	0	0	0	0	0	0		0									0	0	0	0	0		0	0	0	0	0	0	0	0	0	0
332	17		4	31	1	0	0		0		0	0	0	0	0	0	0	0	0	0		0		4	0	0	0		0	0	1	1	0	1	0		1	0	0	0	0	0	0	0	0	0		2	1
333	1										0	0	0	0	0	0	0	0	0												0	0	0	0	0		0	0	0	0	0	0	0	0	0	0
334	1		6		0	0	0		0		0	0	0	0	0	0	0	0	0	0		0		4	1	1	1	0	1	0	1	1	0	1	0		1	0	0	0	0	0	0	0	0	0		4	5
335	17			31							0	0	0	0	0	0	0	0	0												0	0	0	0	0		0	0	0	0	0	0	0	0	0	0
336	17		11	31							0	0	0	0	0	0	0	0	0												0	0	0	0	0		0	0	0	0	0	0	0	0	0	0
337	1		6		0	0	0		0		0	0	0	0	0	0	0	0	0	0		0		4	1	1	0		1	1	1	0	0	1	0		1	0	0	0	0	0	0	0	0	0		5	2
338	17		6	31	0	0	0		0		0	0	0	0	0	0	0	0	0	0		0		3	1	1	0		1	1	0	1	0	1	0		1	0	0	0	0	0	0	0	0	0		4	1
339	17		4	31	0	0	1	1	0		0	0	0	0	0	0	0	0	0	0		0		3	1	1	1	1	1	1	0	1	0	1	0		1	0	0	0	0	0	0	0	0	0		5	3
340	1		5	244	0	0	1	1	0		0	0	0	0	0	0	0	0	0	0		0		4	1	1	0		1	0	1	1	1	1	0		1	0	0	0	0	0	0	0	0	0		5	7
341	1		4	244	0	0	1	1	0		0	0	0	0	0	0	0	0	0	0		0		4	0	1	1	1	1	0	1	1	1	1	0		1	0	0	0	0	0	0	0	0	0		4	1
342	1		6	244	0	0	0		0		0	0	0	0	0	0	0	0	0	0		0		4	1	1	0		1	1	0	1	1	1	0		0	0	0	0	0	0	0	0	1	0		4	5
343	17		4	31	1	0	1	2	0		0	0	0	0	0	0	0	0	0	0		0		3	1	0	1	1	1	1	0	1	0	1	0		1	0	0	0	0	0	0	0	0	0		5	7
344	1		4		0	0	0		0		0	0	0	0	0	0	0	0	0	0		0		4	0	0	0		1	0	1	1	0	1	0		1	0	0	0	0	0	0	0	0	0		4	5
345	1										0	0	0	0	0	0	0	0	0												0	0	0	0	0		0	0	0	0	0	0	0	0	0	0
346	1		3		0	0	1	1	1	1	1	0	0	0	0	0	0	0	0	0		0		4	1	1	0		1	0	0	1	0	1	0		1	0	0	0	0	0	0	0	0	0		5	5
347	1										0	0	0	0	0	0	0	0	0												0	0	0	0	0		0	0	0	0	0	0	0	0	0	0
348	1		4		0	1	1	1	0		0	0	0	0	0	0	0	0	0	0		0		4	1	1	1	1	1	1	1	1	1	1	0		1	0	0	0	0	0	0	0	0	0		5	7
349	17			31							0	0	0	0	0	0	0	0	0												0	0	0	0	0		0	0	0	0	0	0	0	0	0	0
350	1		11	244							0	0	0	0	0	0	0	0	0												0	0	0	0	0		0	0	0	0	0	0	0	0	0	0
351	1		4	244	0	0	0		0		0	0	0	0	0	0	0	0	0	0		0		3	1	1	0		1	1	0	1	1	1	0		0	0	0	0	0	1	0	0	0	0		5	7
352	1		4		0	1	1	1	1	1	0	0	1	0	0	0	0	0	0	1	5	1	0	4	1	1	1	1	1	1	1	1	1	1	0		1	0	0	0	0	0	0	0	0	0		5	7
353	1		4		0	0	0		0		0	0	0	0	0	0	0	0	0	0		0		4	1	1	1	0	1	1	1	1	0	1	0		1	0	0	0	0	0	0	0	0	0		5	2
354	1		6	244	0	0	0		0		0	0	0	0	0	0	0	0	0	0		0		4	1	0	1	0	0	0	1	1	0	1	0		0	0	0	0	0	1	1	0	0	0		5	2
355	1		4	244	0	0	1	1	0		0	0	0	0	0	0	0	0	0	1	4	1	0	3	1	0	1	1	1	1	0	1	1	1	0		1	0	0	0	0	0	0	0	0	0		5	5
356	3			49							0	0	0	0	0	0	0	0	0												0	0	0	0	0		0	0	0	0	0	0	0	0	0	0
357	1		11								0	0	0	0	0	0	0	0	0												0	0	0	0	0		0	0	0	0	0	0	0	0	0	0
358	1		6		1	0	1	1	0		0	0	0	0	0	0	0	0	0	0		0		4	1	0	1	0	0	1	1	1	0	1	0		0	0	0	0	0	1	0	0	0	0		5	1
359	1										0	0	0	0	0	0	0	0	0												0	0	0	0	0		0	0	0	0	0	0	0	0	0	0
360	1		4		0	0	1	1	0		0	0	0	0	0	0	0	0	0	0		0		3	1	0	0		1	0	1	1	1	1	0		1	0	0	0	0	0	0	0	0	0		4	1
361	16		4		0	1	0		0		0	0	0	0	0	0	0	0	0	0		0		2	1	1	0		0	0	0	1	0	1	0		1	0	0	0	0	0	0	0	0	0		4	3
362	15			225							0	0	0	0	0	0	0	0	0												0	0	0	0	0		0	0	0	0	0	0	0	0	0	0
363	16		4	146	0	0	1	1	0		0	0	0	0	0	0	0	0	0	0		0		3	0	0	1	1	0	0	1	1	0	1	0		1	0	0	0	0	0	0	0	0	0		5	7
364	1		4								0	0	0	0	0	0	0	0	0												0	0	0	0	0		0	0	0	0	0	0	0	0	0	0
365	3		6	49	0	1	0		0		0	0	0	0	0	0	0	0	0	0		0		3	1	0	1	1	1	1	1	1	1	1	0		0	0	0	0	0	0	0	0	0	0
366	3		11	49							0	0	0	0	0	0	0	0	0												0	0	0	0	0		0	0	0	0	0	0	0	0	0	0
367	16		4		0	0	1	1	0		0	0	0	0	0	0	0	0	0	0		0		4	0	1	1	1	0	1	0	1	1	1	0		0	1	0	0	1	1	0	0	0	0		4	4
368	1		6	244	1	0	1	1	0		0	0	0	0	0	0	0	0	0	0		0		4	1	1	0		1	1	1	1	1	1	0		0	0	0	0	0	1	0	0	0	0		5	4
369	16		4	146	0	0	0		0		0	0	0	0	0	0	0	0	0	0		0		3	0	1	1	0	0	0	1	0	0	0	0		1	0	0	0	0	0	0	0	0	0		5	3
370	16		4	52	0	0	1	1	0		0	0	0	0	0	0	0	0	0	0		0		4	1	1	1	1	1	1	1	1	1	1	0		1	0	0	0	0	0	0	0	0	0		5	3
371	1										0	0	0	0	0	0	0	0	0												0	0	0	0	0		0	0	0	0	0	0	0	0	0	0
372	1		4	11	0	0	0		0		0	0	0	0	0	0	0	0	0	0		0		4	1	0	1	1	1	1	1	1	1	1	0		1	0	0	0	0	0	0	0	0	0		3	5
373	1		6		0	1	1	1	0		0	0	0	0	0	0	0	0	0	0		0		4	1	1	1	0	1	1	1	1	1	1	0		1	0	0	0	0	0	0	0	0	0		5	5
374	17		4	31	1	0	1	1	0		0	0	0	0	0	0	0	0	0	0		0		3	1	0	0		1	0	1	1	0	1	0		1	0	0	0	0	0	0	0	0	0		4	1
375	1		8	225	0	0	0		0		0	0	0	0	0	0	0	0	0	0		0		4	0	1	0		0	0	1	1	0	1	0		1	0	0	0	0	0	0	0	0	0		3	6
376	1										0	0	0	0	0	0	0	0	0												0	0	0	0	0		0	0	0	0	0	0	0	0	0	0
377	1		4	31	0	1	1	1	1	0	1	0	0	0	0	0	0	0	0	0		0		2	1	1	1	1		1	1	1	0	1	0		0	0	0	0	0	1	0	0	0	0		4	5
378	1		4		0	0	0		0		0	0	0	0	0	0	0	0	0	0		0		4	1	0	0		1	1	0	1	0	1	0		1	0	0	0	0	0	0	0	0	0		2	3
379	15		8	225	0	0	0		0		0	0	0	0	0	0	0	0	0	0		0		4	1	1	0		1	1	1	1	0	1	0		1	0	0	0	0	0	0	0	0	0		3	5
380	15		5	225	1	1					0	0	0	0	0	0	0	0	0												0	0	0	0	0		0	0	0	0	0	0	0	0	0	0
381	17			31							0	0	0	0	0	0	0	0	0												0	0	0	0	0		0	0	0	0	0	0	0	0	0	0
382	15			225							0	0	0	0	0	0	0	0	0												0	0	0	0	0		0	0	0	0	0	0	0	0	0	0
383	1		8	225	0	0	0		0		0	0	0	0	0	0	0	0	0	0		0		4	0	0	0		1	1	1	1	0	1	0		1	0	0	0	0	0	0	0	0	0		3	6
384	13			49							0	0	0	0	0	0	0	0	0												0	0	0	0	0		0	0	0	0	0	0	0	0	0	0
385	13			49							0	0	0	0	0	0	0	0	0												0	0	0	0	0		0	0	0	0	0	0	0	0	0	0
386	1		6	244	0	1	0		0		0	0	0	0	0	0	0	0	0	0		0		3	1	0	1	1	1	1	1	1	0	1	0		1	0	0	0	0	0	0	0	0	0		4	5
387	3		11	49							0	0	0	0	0	0	0	0	0												0	0	0	0	0		0	0	0	0	0	0	0	0	0	0
388	1										0	0	0	0	0	0	0	0	0												0	0	0	0	0		0	0	0	0	0	0	0	0	0	0
389	1										0	0	0	0	0	0	0	0	0												0	0	0	0	0		0	0	0	0	0	0	0	0	0	0
390	1		11								0	0	0	0	0	0	0	0	0												0	0	0	0	0		0	0	0	0	0	0	0	0	0	0
391	1		6		0	0	0		1	1	1	0	0	0	0	0	0	0	0	1	1	1	0	4	0	1	0		1	0	1	0	0	0	0		1	0	0	0	0	0	0	0	0	0		4	7
392	1		8	244	0	0	0		0		0	0	0	0	0	0	0	0	0	0		0		2	1	1	0		1	1	0	1	0	1	0		0	1	1	0	0	1	0	0	1	0		5	5
393	1		6	244	0	0	1	1	0		0	0	0	0	0	0	0	0	0	0		0		4	1	1	1	0	1	1	1	1	1	1	0		1	0	0	0	0	0	0	0	0	0		5	6
394	3		4	49	1	1					0	0	0	0	0	0	0	0	0												0	0	0	0	0		0	0	0	0	0	0	0	0	0	0
395	1		8	225	0	0	0		0		0	0	0	0	0	0	0	0	0	0		0		4	1	0	0		1	0	1	1	0	1	1	เมื่อมีเหตุจำเป็นที่ต้องออกนอกบ้าน พอกลับบ้านแล้ว ฉันจะรีบอาบน้ำทันที รวมทั้งหลีกเลี่ยงการกอดคนในบ้าน	1	0	0	0	0	0	0	0	0	0		3	4
396	1		4	146	1	1	1	1	1	1	1	0	0	0	0	0	0	0	0	1	3	1	0	4	1	1	1	0	1	1	1	1	0	1	0		1	0	0	0	0	0	0	0	0	0		4	3
397	1										0	0	0	0	0	0	0	0	0												0	0	0	0	0		0	0	0	0	0	0	0	0	0	0
398	1		6		0	0	0		0		0	0	0	0	0	0	0	0	0	0		0		4	0	1	0		0	1	1	1	1	1	0		1	0	0	0	0	0	0	0	0	0		3	1
399	15		8	225	0	0	0		0		0	0	0	0	0	0	0	0	0	0		0		4	0	1	0		0	0	1	1	0	1	0		1	0	0	0	0	0	0	0	0	0		3	6
400	17		4	31	1	1	0		0		0	0	0	0	0	0	0	0	0			0		4	0	0	1	1	1	1	0	1	0	0	0		1	0	0	0	0	0	0	0	0	0		5	2
401	1										0	0	0	0	0	0	0	0	0												0	0	0	0	0		0	0	0	0	0	0	0	0	0	0
402	17		4	31	0	0	1	1	0		0	0	0	0	0	0	0	0	0	0		0		4	0	1	1	1	1	1	1	1	0	1	0		1	0	0	0	0	0	0	0	0	0		5	1
403	16		11								0	0	0	0	0	0	0	0	0												0	0	0	0	0		0	0	0	0	0	0	0	0	0	0
404	1		4	244	0	0	0		0		0	0	0	0	0	0	0	0	0	0		0		4	1	1	1	1	1	1	1	1	0	1	0		1	0	0	0	0	0	0	0	0	0		5	5
405	16		4	52	0	0					0	0	0	0	0	0	0	0	0												0	0	0	0	0		0	0	0	0	0	0	0	0	0	0
406	1										0	0	0	0	0	0	0	0	0												0	0	0	0	0		0	0	0	0	0	0	0	0	0	0
407	1										0	0	0	0	0	0	0	0	0												0	0	0	0	0		0	0	0	0	0	0	0	0	0	0
408	3			49							0	0	0	0	0	0	0	0	0												0	0	0	0	0		0	0	0	0	0	0	0	0	0	0
409	3		6	49	0	0	0		0		0	0	0	0	0	0	0	0	0	0		0		4	1	0	0		0	1	1	1	0	1	0		1	0	0	0	0	0	0	0	0	0		1	1
410	10		3	113	1	0	1	2	0		0	0	0	0	0	0	0	0	0	1	2	1	0	4	1	1	1	0	1	0	1	1	1	1	0		1	0	0	0	0	0	0	0	0	0		5	3
411	1		6	244	0	1	0		0		0	0	0	0	0	0	0	0	0	0		0		3	0	0	0		1	1	0	0	0	1	0		1	0	0	0	0	0	0	0	0	0		5	1
412	10			113							0	0	0	0	0	0	0	0	0												0	0	0	0	0		0	0	0	0	0	0	0	0	0	0
413	3			49							0	0	0	0	0	0	0	0	0												0	0	0	0	0		0	0	0	0	0	0	0	0	0	0
414	10		4	113	0	0	0		0		0	0	0	0	0	0	0	0	0	0		0		4	1	1	0		0	0	1	1	0	1	0		1	0	0	0	0	0	0	0	0	0		2	1
415	10		7	113	0	0	0		1	0	0	0	0	0	0	0	0	1	0	1	2	1	0	4	1	1	1	0	0	0	1	1	0	1	0		0	0	0	0	0	1	0	0	0	0		5	3
416	18		4	233	0	0	0		0		0	0	0	0	0	0	0	0	0	0		0		3	1	1	0		1	1	1	1	0	1	0		1	0	0	0	0	0	0	0	0	0		5	1
417	1		4	70	0	1	0		0		0	0	0	0	0	0	0	0	0	0		0		4	0	1	0		1	1	1	1	0	1	0		1	0	0	0	0	0	0	0	0	0		4	6
418	10			113							0	0	0	0	0	0	0	0	0												0	0	0	0	0		0	0	0	0	0	0	0	0	0	0
419	3			49							0	0	0	0	0	0	0	0	0												0	0	0	0	0		0	0	0	0	0	0	0	0	0	0
420	10		4	113	0	0	1	1	0		0	0	0	0	0	0	0	0	0	0		0		4	1	1	1	0	0	0	1	1	0	1	0		1	0	0	0	0	0	0	0	0	0		3	1
421	13			49							0	0	0	0	0	0	0	0	0												0	0	0	0	0		0	0	0	0	0	0	0	0	0	0
422	10		6	113	1	0	1	1	0		0	0	0	0	0	0	0	0	0	1	2	1	0	3	1	0	1	0	1	1	1	1	0	1	0		1	0	0	0	0	0	0	0	0	0		4	2
423	13			49							0	0	0	0	0	0	0	0	0												0	0	0	0	0		0	0	0	0	0	0	0	0	0	0
424	1										0	0	0	0	0	0	0	0	0												0	0	0	0	0		0	0	0	0	0	0	0	0	0	0
425	10		4	113	1	1	1	3	0		0	0	0	0	0	0	0	0	0	0		0		4	1	1	0		0	1	1	0	0	0	0		1	0	0	0	0	0	0	0	0	0		5	2
426	10			113							0	0	0	0	0	0	0	0	0												0	0	0	0	0		0	0	0	0	0	0	0	0	0	0
427	1										0	0	0	0	0	0	0	0	0												0	0	0	0	0		0	0	0	0	0	0	0	0	0	0
428	13		11	49							0	0	0	0	0	0	0	0	0												0	0	0	0	0		0	0	0	0	0	0	0	0	0	0
429	10		6	113	0	0					0	0	0	0	0	0	0	0	0												0	0	0	0	0		0	0	0	0	0	0	0	0	0	0
430	1										0	0	0	0	0	0	0	0	0												0	0	0	0	0		0	0	0	0	0	0	0	0	0	0
431	15		8	225	0	0	0		0		0	0	0	0	0	0	0	0	0	0		0		4	0	0	0		1	0	1	1	0	1	0		1	0	0	0	0	0	0	0	0	0		5	7
432	10			113							0	0	0	0	0	0	0	0	0												0	0	0	0	0		0	0	0	0	0	0	0	0	0	0
433	10		3	113	0	0	1	2	0		0	0	0	0	0	0	0	0	0	1	4	1	0	4	1	1	1	0	1	1	1	1	1	1	0		1	0	0	0	0	0	0	0	0	0		5	6
434	10		4	113	0	1	1	2	0		0	0	0	0	0	0	0	0	0	0		0		4	0	1	0		1	0	1	1	1	1	0		1	0	0	0	0	0	0	0	0	0		5	5
435	10		4	113	0	1	1	1	0		0	0	0	0	0	0	0	0	0	0		0		4	0	0	1	0	0		1	1	0	1	0		1	0	0	0	0	0	0	0	0	0		5	2
436	10			113							0	0	0	0	0	0	0	0	0												0	0	0	0	0		0	0	0	0	0	0	0	0	0	0
437	10			113							0	0	0	0	0	0	0	0	0												0	0	0	0	0		0	0	0	0	0	0	0	0	0	0
438	3			49							0	0	0	0	0	0	0	0	0												0	0	0	0	0		0	0	0	0	0	0	0	0	0	0
439	1		4	113	0	0	1	2	0		0	0	0	0	0	0	0	0	0	0		0		4	1	1	0		1	0	1	1	1	1	0		1	0	0	0	0	0	0	0	0	0		5	2
440	13			49							0	0	0	0	0	0	0	0	0												0	0	0	0	0		0	0	0	0	0	0	0	0	0	0
441	13			49							0	0	0	0	0	0	0	0	0												0	0	0	0	0		0	0	0	0	0	0	0	0	0	0
442	1		3	180	0	0	0		0		0	0	0	0	0	0	0	0	0	0		0									0	0	0	0	0		0	0	0	0	0	0	0	0	0	0
443	1										0	0	0	0	0	0	0	0	0												0	0	0	0	0		0	0	0	0	0	0	0	0	0	0
444	1										0	0	0	0	0	0	0	0	0												0	0	0	0	0		0	0	0	0	0	0	0	0	0	0
445	10		6	113	1	1	1	3	1	0	0	1	0	0	1	0	0	0	0	0		0		4	1	1	0		1	1	1	0	1	1	0		1	0	0	0	0	0	0	0	0	0		4	2
446	17		4	31	1	1	1	1	0		0	0	0	0	0	0	0	0	0	0		0		4	1	1	1	0	1	1	1	0	0	0	0		1	0	0	0	0	0	0	0	0	0		4	1
447	17			31							0	0	0	0	0	0	0	0	0												0	0	0	0	0		0	0	0	0	0	0	0	0	0	0
448	1		4	113	0	0	0		0		0	0	0	0	0	0	0	0	0	0		0		4	1	1	0		1	0	0	1	0	1	0		1	0	0	0	0	0	0	0	0	0		5	6
449	1		4	15	0	0	0		0		0	0	0	0	0	0	0	0	0	0		0		2	0	0	0		1	1	0	1	0	1	0		1	0	0	0	0	0	0	0	0	0		5	2
450	1		4		0	0	0		0		0	0	0	0	0	0	0	0	0	1	5	1	0	4	0	1	1	1	1	0	1	1	1	1	0		0	1	1	1	1	1	1	0	0	0		5	6
451	1		4		0	0	0		0		0	0	0	0	0	0	0	0	0	0		0		4	1	1	0		0	0	1	1	1	1	0		1	0	0	0	0	0	0	0	0	0		1	3
452	10		6	113	0	0	1	2	1	1	0	0	1	0	0	0	0	0	0	1	4	1	0	3	0	0	0		1	1	1	1	0	1	0		1	0	0	0	0	0	0	0	0	0		5	1
453	16		4	11	0	1	0		0		0	0	0	0	0	0	0	0	0	0		0		4	0	0	1	0	1	0	1	1	0	1	0		1	0	0	0	0	0	0	0	0	0		5	2
454	17			31							0	0	0	0	0	0	0	0	0												0	0	0	0	0		0	0	0	0	0	0	0	0	0	0
455	17			31							0	0	0	0	0	0	0	0	0												0	0	0	0	0		0	0	0	0	0	0	0	0	0	0
456	10		6	113	0	0	0		0		0	0	0	0	0	0	0	0	0	0		0		3	1	1	0		1	0	1	1	0	1	0		1	0	0	0	0	0	0	0	0	0		5	1
457	16		4		0	0	1	1	0		0	0	0	0	0	0	0	0	0	0		0		4	0	0	1	1	1	1	1	1	1	1	0		1	0	0	0	0	0	0	0	0	0		5	4
458	16		4	206	0	0	0		0		0	0	0	0	0	0	0	0	0	0		0		4	1	0	0		0	0	1	1	1	1	0		1	0	0	0	0	0	0	0	0	0		5	1
459	10			113							0	0	0	0	0	0	0	0	0												0	0	0	0	0		0	0	0	0	0	0	0	0	0	0
460	16		4		0	1	0		0		0	0	0	0	0	0	0	0	0	0		0		3	1	1	1	1	0	0	1	1	0	1	1	Gárgaras, baño completo, cabello recogido, no usar reloj anillo aros	1	0	0	0	0	0	0	0	0	0		3	2
461	1		4		0	0	0		0		0	0	0	0	0	0	0	0	0	0		0		4	0	1	0		1	0	1	1	0	1	1	Eye protection in the office	1	0	0	0	0	0	0	0	0	0		5	7
462	16		4	11	0	0	0		0		0	0	0	0	0	0	0	0	0	0		0		3	1	1	0		1	0	1	1	0	1	0		0	1	0	0	0	0	0	0	0	0		5	5
463	1		4		0	0	1	1	0		0	0	0	0	0	0	0	0	0	1	2	1	0	4	0	1	0		0	0	1	1	1	1	0		1	0	0	0	0	0	0	0	0	0		3	3
464	16		4	11	0	1	0		0		0	0	0	0	0	0	0	0	0	0		0		3	1	1	1	0	0	0	0	1	0	1	0		1	0	0	0	0	0	0	0	0	0		5	6
465	1		4	31	1	0	1	2	1	1	1	0	0	0	0	0	0	0	0	1	3	3	0	2	1	1	0		0	0	1	1	1	1	0		1	0	0	0	0	0	0	0	0	0		2	1
466	10		6	113	0	0	1	1	0		0	0	0	0	0	0	0	0	0	0		0		4	1	1	0		1	1	1	1	0	1	0		1	0	0	0	0	0	0	0	0	0		5	5
467	17		4	31	0	1	1	2	0		0	0	0	0	0	0	0	0	0	1	4	1	0	4	0	0	1	0	1	1	1	1	1	1	1	Limpeza de roupas pessoais	1	0	0	0	0	0	0	0	0	0		5	2
468	16		4	11	0	0	0		0		0	0	0	0	0	0	0	0	0	0		0		3	0	0	1	1	0	1	0	1	0	1	0		0	0	0	0	0	0	0	0	0	1	Directivas de la oms	2	2
469	16		4	52	0	0	0		0		0	0	0	0	0	0	0	0	0	0		0		4	1	0	1	1	0	0	1	1	0	1	0		1	0	0	0	0	0	0	0	0	0		2	3
470	16		4	11	0	1	0		0		0	0	0	0	0	0	0	0	0	0		0		3	1	1	1	1	1	0	1	1	0	1	0		1	0	0	0	0	0	0	0	0	0		5	2
471	16		4	69	1	1	1	3	0		0	0	0	0	0	0	0	0	0	0		0		4	1	0	0		0	1	1	0	0	0	0		1	0	0	0	0	0	0	0	0	0		5	1
472	17		4	31	0	0	0		0		0	0	0	0	0	0	0	0	0	0		0		4	1	0	1	0	1	1	1	1	0	1	0		1	0	0	0	0	0	0	0	0	0		5	5
473	16		4	146	0	1	0		0		0	0	0	0	0	0	0	0	0	0		0		4	0	1	0		0	0	0	1	0	0	0		0	1	0	1	0	0	0	1	0	0		5	3
474	16		4	249	0	0	0		0		0	0	0	0	0	0	0	0	0	0		0		4	1	1	1	1	0	0	1	1	0	1	1	Quitarme los zapatos al llegar a casa	1	0	0	0	0	0	0	0	0	0		1	1
475	17		4	31	0	0	0		0		0	0	0	0	0	0	0	0	0	0		0		4	0	0	1	1	1	1	1	1	0	1	0		1	0	0	0	0	0	0	0	0	0		5	5
476	16										0	0	0	0	0	0	0	0	0												0	0	0	0	0		0	0	0	0	0	0	0	0	0	0
477	3		6	49	0	0					0	0	0	0	0	0	0	0	0												0	0	0	0	0		0	0	0	0	0	0	0	0	0	0
478	1										0	0	0	0	0	0	0	0	0												0	0	0	0	0		0	0	0	0	0	0	0	0	0	0
479	16										0	0	0	0	0	0	0	0	0												0	0	0	0	0		0	0	0	0	0	0	0	0	0	0
480	16		4	146	0	0	0		0		0	0	0	0	0	0	0	0	0	0		0		4	0	0	1	0	0	0	0	1	0	1	0		0	0	0	0	0	0	1	0	0	0		5	6
481	16		4	146	1	1	0		0		0	0	0	0	0	0	0	0	0	0		0		3	0	1	0		0	0	0	1	0	1	0		1	0	0	0	0	0	0	0	0	0		5	3
482	16										0	0	0	0	0	0	0	0	0												0	0	0	0	0		0	0	0	0	0	0	0	0	0	0
483	1										0	0	0	0	0	0	0	0	0												0	0	0	0	0		0	0	0	0	0	0	0	0	0	0
484	16		4	11	0	0	0		0		0	0	0	0	0	0	0	0	0	0		0		4	1	1	1	0	0	0	0	1	0	0	0		1	0	0	0	0	0	0	0	0	0		2	1
485	13			49							0	0	0	0	0	0	0	0	0												0	0	0	0	0		0	0	0	0	0	0	0	0	0	0
486	16		4	146	0	1	0		0		0	0	0	0	0	0	0	0	0	0		0		4	1	1	1	0	0	0	1	1	1	1	1	Take showers,3 times at day	1	0	0	0	0	0	0	0	0	0		5	1
487	1		11	40							0	0	0	0	0	0	0	0	0												0	0	0	0	0		0	0	0	0	0	0	0	0	0	0
488	4		6	81	0	1	0		0		0	0	0	0	0	0	0	0	0	0		0		4	0		1	0	1	1	0	1	0	0	0		1	0	0	0	0	0	0	0	0	0		4	6
489	16		4		0	0	0		0		0	0	0	0	0	0	0	0	0	0		0									0	0	0	0	0		0	0	0	0	0	0	0	0	0	0
490	16										0	0	0	0	0	0	0	0	0												0	0	0	0	0		0	0	0	0	0	0	0	0	0	0
491	16		4	146	0	0	0		0		0	0	0	0	0	0	0	0	0	0		0		4	1	1	1	0	0	0	1	1	1	1	0		1	0	0	0	0	0	0	0	0	0		3	4
492	10		6	113	1	0	1	3	0		0	0	0	0	0	0	0	0	0	0		0		4	0	1	0		1	1	1	1	1	1	0		1	0	0	0	0	0	0	0	0	0		3	2
493	16										0	0	0	0	0	0	0	0	0												0	0	0	0	0		0	0	0	0	0	0	0	0	0	0
494	10			113							0	0	0	0	0	0	0	0	0												0	0	0	0	0		0	0	0	0	0	0	0	0	0	0
495	16		4	146	0	0	0		0		0	0	0	0	0	0	0	0	0	0		0		4	0	0	1	1	1	1	1	1	0	1	1	Uso de hipocloroso de sodio y sanitarizacion de todos los lugares donde estoy	1	0	0	0	0	0	0	0	0	0		2	6
496	10		6	113	0	0	1	1	0		0	0	0	0	0	0	0	0	0	0		0		4	1	1	1	0	1	0	0	0	0	0	1	mascheria icchiali guanti camici monouso	1	0	0	0	0	0	0	0	0	0		5	4
497	1										0	0	0	0	0	0	0	0	0												0	0	0	0	0		0	0	0	0	0	0	0	0	0	0
498	1		4	31	0	0	1	2	0		0	0	0	0	0	0	0	0	0	0		0		4	1	1	1	1	1	1	1	1	1	1	0		1	0	0	0	0	0	0	0	0	0		5	1
499	10			113							0	0	0	0	0	0	0	0	0												0	0	0	0	0		0	0	0	0	0	0	0	0	0	0
500	3		6	49	0	0	0		0		0	0	0	0	0	0	0	0	0	0		0									0	0	0	0	0		0	0	0	0	0	0	0	0	0	0
501	1										0	0	0	0	0	0	0	0	0												0	0	0	0	0		0	0	0	0	0	0	0	0	0	0
502	1		4	113	0	0	1	1	0		0	0	0	0	0	0	0	0	0	0		0		2	1	1	0		0	0	0	1	0	1	0		1	0	0	0	0	0	0	0	0	0		2	1
503	10		3	113	1	0	1	1	1	0	0	1	0	0	1	0	0	0	1	1	5	1	0	4	1	1	1	0	1	1	1	1	1	1	0		1	0	0	0	0	0	0	0	0	0		5	5
504	10		3	113	0	0	0		0		0	0	0	0	0	0	0	0	0	0		0		4	1	1	1	1	1	1	0	1	1	0	0		1	0	0	0	0	0	0	0	0	0		5	2
505	10		6	113	1	0	1	1	0		0	0	0	0	0	0	0	0	0	1	3	1	0	4	0	0	1		1	1	0	0	0	1	0		1	0	0	0	0	0	0	0	0	0		1	1
506	1		2	244	0	0	1	2	0		0	0	0	0	0	0	0	0	0	0		0		4	1	1	0		1	1	0	1	0	1	0		1	0	0	0	0	0	0	0	0	0		5	1
507	1										0	0	0	0	0	0	0	0	0												0	0	0	0	0		0	0	0	0	0	0	0	0	0	0
508	1		6	244	1	0	1	1	0		0	0	0	0	0	0	0	0	0	0		0		4	1	1	0		1	0	0	1	1	1	0		1	0	0	0	0	0	0	0	0	0		5	2
509	1										0	0	0	0	0	0	0	0	0												0	0	0	0	0		0	0	0	0	0	0	0	0	0	0
510	1		3	28	0	0	1	1	0		0	0	0	0	0	0	0	0	0	0		0		4	1	1	0		1	0	1	1	1	1	0		1	0	0	0	0	0	0	0	0	0		5	1
511	10		4	113	1	0	1	2	0		0	0	0	0	0	0	0	0	0	0		0		4	1	1	1	0	1	1	1	1	0	1	0		1	0	0	0	0	0	0	0	0	0		5	2
512	17		4	31	0	0	0		0		0	0	0	0	0	0	0	0	0	0		0		4	1	0	0		1	0	0	1	0	1	1	Recolhimento	1	0	0	0	0	0	0	0	0	0		4	3
513	17		4	31	0	0	0		0		0	0	0	0	0	0	0	0	0	0		0		4	1	1	1	1	1	0	1	1	0	1	0		0	0	0	0	0	0	0	0	0	0		1	3
514	10			113							0	0	0	0	0	0	0	0	0												0	0	0	0	0		0	0	0	0	0	0	0	0	0	0
515	1		4	108	0	0	1	1	0		0	0	0	0	0	0	0	0	0	0		0		4	1	1	1	0	1	1	1	1	1	1	0		1	0	0	0	0	0	0	0	0	0		2	2
516	10			113							0	0	0	0	0	0	0	0	0												0	0	0	0	0		0	0	0	0	0	0	0	0	0	0
517	10		6	113	1	0	1	3	0		0	0	0	0	0	0	0	0	0	0		0		4	1	0	0		0	1	1	0	0	0	0		1	0	0	0	0	0	0	0	0	0		5	7
518	11										0	0	0	0	0	0	0	0	0												0	0	0	0	0		0	0	0	0	0	0	0	0	0	0
519	1										0	0	0	0	0	0	0	0	0												0	0	0	0	0		0	0	0	0	0	0	0	0	0	0
520	10		3	113	0	0	1	1	0		0	0	0	0	0	0	0	0	0	0		0		4	1	1	0		1	0	1	1	0	1	0		1	0	0	0	0	0	0	0	0	0		5	5
521	10		4	113	0	0	0		0		0	0	0	0	0	0	0	0	0	0		0		4	0	0	0		1	1	1	0	0	0	0		1	0	0	0	0	0	0	0	0	0		5	4
522	10		9	113	0	0	0		0		0	0	0	0	0	0	0	0	0	0		0		3	1	1	1	0	0	0	1	1	0	1	0		0	0	0	0	0	0	0	0	1	0		4	5
523	10		3	113	0	0	1	2	1	0	0	1	0	1	0	0	0	0	0	1	3	1	0	3	0	1	0		0	0	1	0	0	1	0		1	0	0	0	0	0	0	0	0	0		5	5
524	17			31							0	0	0	0	0	0	0	0	0												0	0	0	0	0		0	0	0	0	0	0	0	0	0	0
525	17			31							0	0	0	0	0	0	0	0	0												0	0	0	0	0		0	0	0	0	0	0	0	0	0	0
526	10		6	113	0	0	1	1	0		0	0	0	0	0	0	0	0	0	1	4	1	0	4	0	0	0		1	0	1	1	1	1	0		1	0	0	0	0	0	0	0	0	0		5	3
527	10		7	113	0	0	1	2	0		0	0	0	0	0	0	0	0	0	0		0		4	0	1	0		1	0	1	1	0	0	0		1	0	0	0	0	0	0	0	0	0		4	5
528	10		4	113	0	0	1	2	0		0	0	0	0	0	0	0	0	0	0		1		3	1	1	1	0	1	1	1	1	0	1	0		1	0	0	0	0	0	0	0	0	0		5	5
529	10			113							0	0	0	0	0	0	0	0	0												0	0	0	0	0		0	0	0	0	0	0	0	0	0	0
530	10		8	113	0	0	1	1	1	0	0	1	0	0	0	0	0	0	0	0		0		4	1	1	0		1	1	1	1	0	1	0		1	0	0	0	0	0	0	0	0	0		4	3
531	10			113							0	0	0	0	0	0	0	0	0												0	0	0	0	0		0	0	0	0	0	0	0	0	0	0
532	1										0	0	0	0	0	0	0	0	0												0	0	0	0	0		0	0	0	0	0	0	0	0	0	0
533	10		3	113	0	0	1	3	0		0	0	0	0	0	0	0	0	0	0		0		4	1	1	1	0	1	1	1	1	0	1	0		1	0	0	0	0	0	0	0	0	0		5	3
534	10		7	113	0	0	1	1	0		0	0	0	0	0	0	0	0	0	0		0		4	1	1	0		1	1	1	1	0	1	1	Indossato guanti	1	0	0	0	0	0	0	0	0	0		5	5
535	17			31							0	0	0	0	0	0	0	0	0												0	0	0	0	0		0	0	0	0	0	0	0	0	0	0
536	10			113							0	0	0	0	0	0	0	0	0												0	0	0	0	0		0	0	0	0	0	0	0	0	0	0
537	1		1	180	0	0	0		0		0	0	0	0	0	0	0	0	0	0		0									0	0	0	0	0		0	0	0	0	0	0	0	0	0	0
538	1		4	113	0	0	1	2	1	1	0	0	1	0	0	0	0	0	0	1	4	1	1	4	1	1	0		1	1	1	1	1	1	0		1	0	0	0	0	0	0	0	0	0		5	1
539	1		4	112	0	0	0		0		0	0	0	0	0	0	0	0	0	0		0		3	1	1	1	1	1	1	1	1	1	1	0		1	0	0	0	0	0	0	0	0	0		5	7
540	10			113							0	0	0	0	0	0	0	0	0												0	0	0	0	0		0	0	0	0	0	0	0	0	0	0
541	1		7	113	0	0	1	1	0		0	0	0	0	0	0	0	0	0	0		0		4	0	0	0		1	1	1	1	0	1	0		1	0	0	0	0	0	0	0	0	0
542	10		6	113	0	0	0		0		0	0	0	0	0	0	0	0	0	1	5	1	0								0	0	0	0	0		0	0	0	0	0	0	0	0	0	0
543	1		4		0	0	1	1	0		0	0	0	0	0	0	0	0	0	0		0		4	0	0	0		1	0	1	1	1	1	0		1	0	0	0	0	0	0	0	0	0		5	6
544	1		6		0	0	0		0		0	0	0	0	0	0	0	0	0	0		0		3	0	1	0		1	0	1	0	0	0	0		1	0	0	0	0	0	0	0	0	0		4	3
545	10		6	113	0	0	1	1	0		0	0	0	0	0	0	0	0	0	0		0		4	0	1	0		1	1	1	0	0	0	0		1	0	0	0	0	0	0	0	0	0		5	5
546	10		6	113	0	0	1	2	0		0	0	0	0	0	0	0	0	0	0		0		4	0	1	0		1	1	1	1	0	0	0		1	0	0	0	0	0	0	0	0	0		5	7
547	10		6	113	0	0	1	1	0		0	0	0	0	0	0	0	0	0	1	5	1	0	4	1	1	1	0	0	1	1	1	1	1	0		1	0	0	0	0	0	0	0	0	0		5	5
548	10		6	113	1	0	1	3	0		0	0	0	0	0	0	0	0	0	1	2	1	0	4	0	1	0		0	1	1	0	1	0	0		1	0	0	0	0	0	0	0	0	0		5	6
549	10			113	0	0	0		0		0	0	0	0	0	0	0	0	0	0		0		4	0	1	0		1	1	1	1	0	1	0		1	0	0	0	0	0	0	0	0	0		5	5
550	10		8	113	0	0					0	0	0	0	0	0	0	0	0												0	0	0	0	0		0	0	0	0	0	0	0	0	0	0
551	10		11	113							0	0	0	0	0	0	0	0	0												0	0	0	0	0		0	0	0	0	0	0	0	0	0	0
552	10			113							0	0	0	0	0	0	0	0	0												0	0	0	0	0		0	0	0	0	0	0	0	0	0	0
553	10			113							0	0	0	0	0	0	0	0	0												0	0	0	0	0		0	0	0	0	0	0	0	0	0	0
554	10		6	113	0	0					0	0	0	0	0	0	0	0	0												0	0	0	0	0		0	0	0	0	0	0	0	0	0	0
555	10			113							0	0	0	0	0	0	0	0	0												0	0	0	0	0		0	0	0	0	0	0	0	0	0	0
556	10			113							0	0	0	0	0	0	0	0	0												0	0	0	0	0		0	0	0	0	0	0	0	0	0	0
557	10		6	113	0	0	1	1	0		0	0	0	0	0	0	0	0	0	0		0		4	0	0	0		1	1	1	1	0	1	0		1	0	0	0	0	0	0	0	0	0		5	6
558	10			113							0	0	0	0	0	0	0	0	0												0	0	0	0	0		0	0	0	0	0	0	0	0	0	0
559	10		4	113	0	0	1	1	1	0	0	0	0	1	0	0	0	0	0	1	3	1	0	3	1	1	0		0	0	1	1	1	1	0		1	0	0	0	0	0	0	0	0	0		5	3
560	10			113							0	0	0	0	0	0	0	0	0												0	0	0	0	0		0	0	0	0	0	0	0	0	0	0
561	10			113							0	0	0	0	0	0	0	0	0												0	0	0	0	0		0	0	0	0	0	0	0	0	0	0
562	10		8	113	0	0	1	1	1	1	1	0	0	0	1	0	0	0	0	1	3	1	1	4	1	1	1	1	1	1	1	1	0	1	0		1	0	0	0	0	0	0	0	0	0		5	6
563	10		8	113	0	0	1	1	0		0	0	0	0	0	0	0	0	0	0		0		4	1	1	0		1	1	1	1	0	1	0		1	0	0	0	0	0	0	0	0	0		4	5
564	10		6	113	0	0			0		0	0	0	0	0	0	0	0	0	0		0		4	0	1	0		1	0	1	1	0	1	0		1	0	0	0	0	0	0	0	0	0		3	4
565	10			113							0	0	0	0	0	0	0	0	0												0	0	0	0	0		0	0	0	0	0	0	0	0	0	0
566	10		6	113	0	1					0	0	0	0	0	0	0	0	0												0	0	0	0	0		0	0	0	0	0	0	0	0	0	0
567	16		4	11	1	1	0		0		0	0	0	0	0	0	0	0	0	0		0		4	0	0	1	1	1	0	1	1	1	1	0		1	0	0	0	0	0	0	0	0	0		4	2
568	10			113	0	0	1	1	0		0	0	0	0	0	0	0	0	0	0		0		4	0	0	0		1	1	1	1	0	1	0		1	0	0	0	0	0	0	0	0	0		5	3
569	10			113							0	0	0	0	0	0	0	0	0												0	0	0	0	0		0	0	0	0	0	0	0	0	0	0
570	10			113							0	0	0	0	0	0	0	0	0												0	0	0	0	0		0	0	0	0	0	0	0	0	0	0
571	10		8	113	0	0	1	1	0		0	0	0	0	0	0	0	0	0	0		0		4	1	1	0		1	1	1	1	0	0	0		1	0	0	0	0	0	0	0	0	0		4	6
572	10			113							0	0	0	0	0	0	0	0	0												0	0	0	0	0		0	0	0	0	0	0	0	0	0	0
573	10			113							0	0	0	0	0	0	0	0	0												0	0	0	0	0		0	0	0	0	0	0	0	0	0	0
574	1		3	113	0	0	0		0		0	0	0	0	0	0	0	0	0	0		0		4	1	1	1	1	1	0	1	1	0	1	0		0	0	0	0	0	1	0	0	0	0		5	6
575	1										0	0	0	0	0	0	0	0	0												0	0	0	0	0		0	0	0	0	0	0	0	0	0	0
576	10		6	113	0	1	1	1	0		0	0	0	0	0	0	0	0	0	0		0		4	0	0	0		1	1	1	1	0	1	0		1	0	0	0	0	0	0	0	0	0		5
577	1		6	113	1	0	1	2	0		0	0	0	0	0	0	0	0	0	0		0		4	1	1	1	0	1	1	0	0	0	1	1	Lockdown	1	0	0	0	0	0	0	0	0	0		5	5
578	10		4	113	0	0	0		0		0	0	0	0	0	0	0	0	0	1	3	1	0	3	1	1	0		1	1	1	1	0	1	0		1	0	0	0	0	0	0	0	0	0		5	1
579	10		3	113	0	0	0		0		0	0	0	0	0	0	0	0	0	0		0		4	1	1	0		1	1	1	1	0	1	0		1	0	0	0	0	0	0	0	0	0		5	5
580	10		6	113	0	0			0		0	0	0	0	0	0	0	0	0	0		1		4	0	1	0		1	1	1	1	0	1	0		0	0	0	0	0	0	0	0	0	1		5	6
581	10		4	113	0	0	0		0		0	0	0	0	0	0	0	0	0	0		0		4	0	1	1	0	1	1	1	0	0	0	0		1	0	0	0	0	0	0	0	0	0
582	10			113							0	0	0	0	0	0	0	0	0												0	0	0	0	0		0	0	0	0	0	0	0	0	0	0
583	1		3	113	0	0	0		0		0	0	0	0	0	0	0	0	0	0		0		3	0	0	0		1	1	1	1	0	1	0		1	0	0	0	0	0	0	0	0	0		5	5
584	1										0	0	0	0	0	0	0	0	0												0	0	0	0	0		0	0	0	0	0	0	0	0	0	0
585	10		6	113	0	0	1	2	0		0	0	0	0	0	0	0	0	0	0		0		4	1	1	0		1	1	1	1	0	1	0		1	0	0	0	0	0	0	0	0	0		5	2
586	10		6	113	1	0	1	3	0		0	0	0	0	0	0	0	0	0	1	1	3	1	1	1	1	1	1	1	1	1	1	1	1	0		1	0	0	0	0	0	0	0	0	0		4	7
587	1		3	113	0	0	0		1	1	1	0	0	0	0	0	0	0	0	0		0		3	1	1	0		1	1	1	0	0	0	0		1	0	0	0	0	0	0	0	0	0		3	6
588	10		4	113	0	0	1	2	1	1	0	0	1	0	0	0	0	0	0	1	2	1	1	4	1	1	1	0	1	0	1	1	0	1	0		1	0	0	0	0	0	0	0	0	0		5	3
589	10		4	113	1	0	1	2	1	0	0	1	0	0	0	0	0	0	0	1	3	1	0	4	0	0	0		1	1	1	1	1	1	0		1	0	0	0	0	0	0	0	0	0		5	4
590	10		3	113	0	0	1	1	0		0	0	0	0	0	0	0	0	0	1	3	1	0	3	1	1	0		1	0	1	1	0	1	0		1	0	0	0	0	0	0	0	0	0		4	2
591	1										0	0	0	0	0	0	0	0	0												0	0	0	0	0		0	0	0	0	0	0	0	0	0	0
592	1		9	113	1	0	1	1	0		0	0	0	0	0	0	0	0	0	0		0		4	1	1	0		1	1	1	1	1	1	0		1	0	0	0	0	0	0	0	0	0		5	5
593	1		4	108	1	1	1	1	0		0	0	0	0	0	0	0	0	0	0		0		3	1	1	1	1	1	1	1	1	1	1	0		0	0	0	0	0	0	0	0	0	0		4	3
594	10		6	113	0	0	1	1	0		0	0	0	0	0	0	0	0	0	0		0		4	0	1	0		1	1	1	1	1	1	0		1	0	0	0	0	0	0	0	0	0		5	5
595	1										0	0	0	0	0	0	0	0	0												0	0	0	0	0		0	0	0	0	0	0	0	0	0	0
596	10			113							0	0	0	0	0	0	0	0	0												0	0	0	0	0		0	0	0	0	0	0	0	0	0	0
597	10		9	113	0	0	1	1	0		0	0	0	0	0	0	0	0	0	0		0		4	0	0	0		1	0	1	1	1	1	0		1	0	0	0	0	0	0	0	0	0		5	1
598	10		6	113	0	0	1	1	0		0	0	0	0	0	0	0	0	0	0		0		4	0	0	0		1	1	1	1	0	1	0		1	0	0	0	0	0	0	0	0	0		5	2
599	10		6	113	0	0	1	1	0		0	0	0	0	0	0	0	0	0	0		0		4	1	0	1	1	1	1	1	1	1	1	0		1	0	0	0	0	0	0	0	0	0		5	2
600	10		4	113	0	0	1	1	1	1	1	0	0	0	0	0	0	0	0	0		0		4	1	0	0		1	0	1	1	1	1	0		1	0	0	0	0	0	0	0	0	0		5	1
601	1		6	113	1	0	1	3	0		0	0	0	0	0	0	0	0	0	0		0		4	1	1	0		1	1	1	1	1	1	0		1	0	0	0	0	0	0	0	0	0		5	6
602	1		4	113	0	1	1	2	1	0	0	0	0	1	0	0	0	0	0	1	4	1	0	4	1	1	1	0	0	0	0	1	0	0	0		1	0	0	0	0	0	0	0	0	0		5	3
603	10		4	113	0	0	1	1	0		0	0	0	0	0	0	0	0	0	1	4	1	0	4	1	1	0		1	1	1	1	0	1	0		0	0	0	0	0	0	1	0	0	0		5	1
604	16		4	11	0	1	0		0		0	0	0	0	0	0	0	0	0	0		0		3	0	0	1	1	1	1	0	1	0	1	1	Lavo mi ropa y me baño ni bien entro a xasa. Me saco los zapatos antes de entrar y los limpio con lavandina. Lavo con mezcla de agua y lavandina cRtera, llaves y todo lo que compro	0	0	0	0	0	1	0	0	0	0		5	5
605	10		9	113	1	1	1	1	0		0	0	0	0	0	0	0	0	0	0		0		4	0	1	0		1	1	0	1	0	1	0		1	0	0	0	0	0	0	0	0	0		5	1
606	10		6	113	0	0	1	3	1	1	1	0	1	0	1	0	0	1	0	1	3	2	1	4	0	0	1	0	1	1	0	0	1	1	0		1	0	0	0	0	0	0	0	0	0		5	7
607	1		3	113	0	0					0	0	0	0	0	0	0	0	0												0	0	0	0	0		0	0	0	0	0	0	0	0	0	0
608	10		11	113							0	0	0	0	0	0	0	0	0												0	0	0	0	0		0	0	0	0	0	0	0	0	0	0
609	10		10	113	0	0	1	1	1	1	0	0	1	0	0	0	1	0	0	1	4	1	0	4	0	1	1	0	0	0	1	1	0	1	0		1	0	0	0	0	0	0	0	0	0		4	1
610	10		4	113	0	0	1	2	1	1	0	0	0	0	0	0	1	0	0	1	5	2	1	4	0	1	1	0	1	1	1	1	1	1	0		1	0	0	0	0	0	0	0	0	0		5	1
611	10			113	0	0	0		0		0	0	0	0	0	0	0	0	0	0		0									0	0	0	0	0		0	0	0	0	0	0	0	0	0	0
612	1		6	244	0	0	0		0		0	0	0	0	0	0	0	0	0	0		0									0	0	0	0	0		0	0	0	0	0	0	0	0	0	0
613	1		4	31	0	0	1	1	1	1	1	0	0	0	0	0	0	0	0	0		0		4	1	1	1	0	1	1	1	1	1	1	0		1	0	0	0	0	0	0	0	0	0		5	3
614	10		4	113	0	0	0		0		0	0	0	0	0	0	0	0	0	0		0		4	1	1	0		1	1	1	1	0	1	0		1	0	0	0	0	0	0	0	0	0		5	5
615	10		11	113							0	0	0	0	0	0	0	0	0												0	0	0	0	0		0	0	0	0	0	0	0	0	0	0
616	10			113							0	0	0	0	0	0	0	0	0												0	0	0	0	0		0	0	0	0	0	0	0	0	0	0
617	10			113							0	0	0	0	0	0	0	0	0												0	0	0	0	0		0	0	0	0	0	0	0	0	0	0
618	10			113							0	0	0	0	0	0	0	0	0												0	0	0	0	0		0	0	0	0	0	0	0	0	0	0
619	1										0	0	0	0	0	0	0	0	0												0	0	0	0	0		0	0	0	0	0	0	0	0	0	0
620	10			113							0	0	0	0	0	0	0	0	0												0	0	0	0	0		0	0	0	0	0	0	0	0	0	0
621	1										0	0	0	0	0	0	0	0	0												0	0	0	0	0		0	0	0	0	0	0	0	0	0	0
622	1		8	244	1	0	0		0		0	0	0	0	0	0	0	0	0	0		0		4	1	1	0		1	1	1	1	0	1	0		0	0	0	1	0	0	0	1	0	0		4	6
623	10			113							0	0	0	0	0	0	0	0	0												0	0	0	0	0		0	0	0	0	0	0	0	0	0	0
624	10		4	113	0	0	1	1	0		0	0	0	0	0	0	0	0	0	0		0									0	0	0	0	0		0	0	0	0	0	0	0	0	0	0
625	10			113	0	0	0		0		0	0	0	0	0	0	0	0	0	0		0		4	1	1	0		1	1	1	1	0	1	1		1	0	0	0	0	0	0	0	0	0		5	1
626	10			113	0	0	0		0		0	0	0	0	0	0	0	0	0	0		0		3	0	0	0		1	0	1	1	0	1	0		1	0	0	0	0	0	0	0	0	0		5	1
627	10		6	113	1	0	1	2	0		0	0	0	0	0	0	0	0	0	0		0		4	0	0	0		0	0	1	1	0	1	0		1	0	0	0	0	0	0	0	0	0		5	4
628	10			113							0	0	0	0	0	0	0	0	0												0	0	0	0	0		0	0	0	0	0	0	0	0	0	0
629	10			113							0	0	0	0	0	0	0	0	0												0	0	0	0	0		0	0	0	0	0	0	0	0	0	0
630	10			113							0	0	0	0	0	0	0	0	0												0	0	0	0	0		0	0	0	0	0	0	0	0	0	0
631	1		11	113	0	0					0	0	0	0	0	0	0	0	0												0	0	0	0	0		0	0	0	0	0	0	0	0	0	0
632	10		6	113	0	0	1	1	1	0	0	1	0	0	0	0	0	0	0	0		0		4	0		0		1	1	1	1	1	1	0		1	0	0	0	0	0	0	0	0	0
633	10		11	113							0	0	0	0	0	0	0	0	0												0	0	0	0	0		0	0	0	0	0	0	0	0	0	0
634	10		4	113	1	0	1	3	0		0	0	0	0	0	0	0	0	0	0		0		4	0	1	1	0	1	0	1	0	1	1	0		1	0	0	0	0	0	0	0	0	0		5	5
635	10		4	113	1	0	1	3	0		0	0	0	0	0	0	0	0	0	1	3	1	0	4	1	1	0		0	1	1	1	1	1	0		1	0	0	0	0	0	0	0	0	0		5	3
636	10		4	113	1	0	1	3	0		0	0	0	0	0	0	0	0	0	1	1	1	0	4	0	1	1	1	1	1	1	1	1	1	0		1	0	0	0	0	0	0	0	0	0		5	1
637	10		4	113	0	0	1	1	0		0	0	0	0	0	0	0	0	0	0		0		4	1	1	1	0	0	0	1	0	0	1	0		1	0	0	0	0	0	0	0	0	0		5	7
638	17			31							0	0	0	0	0	0	0	0	0												0	0	0	0	0		0	0	0	0	0	0	0	0	0	0
639	17		11	31							0	0	0	0	0	0	0	0	0												0	0	0	0	0		0	0	0	0	0	0	0	0	0	0
640	10		3	113	0	0	0		0		0	0	0	0	0	0	0	0	0	1	5	1	0	4	1	1	0		1	1	1	1	0	1	0		1	0	0	0	0	0	0	0	0	0		5	6
641	10		7	113	0	0	1	2	0		0	0	0	0	0	0	0	0	0	0		0		4	1	1	0		1	0	0	1	0	1	0		0	1	0	0	0	0	0	0	1	0		5	5
642	17			31							0	0	0	0	0	0	0	0	0												0	0	0	0	0		0	0	0	0	0	0	0	0	0	0
643	1		11								0	0	0	0	0	0	0	0	0												0	0	0	0	0		0	0	0	0	0	0	0	0	0	0
644	17		10	31	1	0	0		0		0	0	0	0	0	0	0	0	0	0		0		4	0	0	1	0	0	0	0	1	0	1	0		1	0	0	0	0	0	0	0	0	0		3	3
645	17			31							0	0	0	0	0	0	0	0	0												0	0	0	0	0		0	0	0	0	0	0	0	0	0	0
646	10		11	113							0	0	0	0	0	0	0	0	0												0	0	0	0	0		0	0	0	0	0	0	0	0	0	0
647	10			113							0	0	0	0	0	0	0	0	0												0	0	0	0	0		0	0	0	0	0	0	0	0	0	0
648	10			113	0	0	0		0		0	0	0	0	0	0	0	0	0	0		0		4	0	1	0		0	0	1	1	0	1	0		0	0	0	0	0	0	0	0	0	0		5	1
649	10		5	113	0	1	1	2	0		0	0	0	0	0	0	0	0	0	0		1		3	1	0	0		1	1	1	1	1	0	0		1	0	0	0	0	0	0	0	0	0		1	4
650	1		3	244	0	0	0		0		0	0	0	0	0	0	0	0	0	0		0		4	0	0	0		1	1	1	1	1	1	0		1	0	0	0	0	0	0	0	0	0		4	5
651	1										0	0	0	0	0	0	0	0	0												0	0	0	0	0		0	0	0	0	0	0	0	0	0	0
652	10			113							0	0	0	0	0	0	0	0	0												0	0	0	0	0		0	0	0	0	0	0	0	0	0	0
653	16										0	0	0	0	0	0	0	0	0												0	0	0	0	0		0	0	0	0	0	0	0	0	0	0
654	1										0	0	0	0	0	0	0	0	0												0	0	0	0	0		0	0	0	0	0	0	0	0	0	0
655	10		4	113	0	0	1	1	0		0	0	0	0	0	0	0	0	0	0		0		4	1	1	0		1	1	1	1	0	1	0		1	0	0	0	0	0	0	0	0	0		5	5
656	1		6	244	1	1	0		0		0	0	0	0	0	0	0	0	0	0		0		3	1	1	1	0	0	0	1	0	0	1	0		1	0	0	0	0	0	0	0	0	0		5	7
657	1										0	0	0	0	0	0	0	0	0												0	0	0	0	0		0	0	0	0	0	0	0	0	0	0
658	1		1	108	0	0	0		0		0	0	0	0	0	0	0	0	0	0		0									0	0	0	0	0		0	0	0	0	0	0	0	0	0	0
659	10		3	113	0	0	0		1	1	1	0	0	0	0	0	0	0	0	0		0		4	0	1	0		1	1	1	1	0	1	0		1	0	0	0	0	0	0	0	0	0		5	1
660	10			113							0	0	0	0	0	0	0	0	0												0	0	0	0	0		0	0	0	0	0	0	0	0	0	0
661	1		4	113	1	0	1	2	0		0	0	0	0	0	0	0	0	0	1	3	2	0	3	1	1	0		0	1	1	1	0	1	0		1	0	0	0	0	0	0	0	0	0		4	5
662	10		3	113	0	0	1	1	0		0	0	0	0	0	0	0	0	0	0		0		4	1	1	0		0	0	1	1	1	1	0		1	0	0	0	0	0	0	0	0	0		4	2
663	10		3	113	0	0	1	1	0		0	0	0	0	0	0	0	0	0	0		0		4	1	1	0		0	1	1	0	0	1	0		1	0	0	0	0	0	0	0	0	0		5	5
664	1		11								0	0	0	0	0	0	0	0	0												0	0	0	0	0		0	0	0	0	0	0	0	0	0	0
665	1		11								0	0	0	0	0	0	0	0	0												0	0	0	0	0		0	0	0	0	0	0	0	0	0	0
666	16		4	11	0	0	0		0		0	0	0	0	0	0	0	0	0	0		0		2	0	1	0		1	0	0	1	0	1	0		0	0	0	0	0	0	0	1	1	0		5	6
667	1										0	0	0	0	0	0	0	0	0												0	0	0	0	0		0	0	0	0	0	0	0	0	0	0
668	16		4	11	0	0	0		0		0	0	0	0	0	0	0	0	0	0		0		3	1	1	1	1	1	1	1	1	1	1	0		1	0	0	0	0	0	0	0	0	0		5	5
669	16		4	11	0	0	0		0		0	0	0	0	0	0	0	0	0	0		0		3	0	1	1	1	1	1	1	0	1	1	0		1	0	0	0	0	0	0	0	0	0		5	7
670	16		4	11	0	0	0		0		0	0	0	0	0	0	0	0	0	0		0		3	0	0	1	1	1	0	0	1	0	1	0		0	0	0	0	0	0	0	0	1	0		3	1
671	10		4	113	0						0	0	0	0	0	0	0	0	0												0	0	0	0	0		0	0	0	0	0	0	0	0	0	0
672	1										0	0	0	0	0	0	0	0	0												0	0	0	0	0		0	0	0	0	0	0	0	0	0	0
673	1		4	242	0	0	0		0		0	0	0	0	0	0	0	0	0	0		0									0	0	0	0	0		0	0	0	0	0	0	0	0	0	0
674	10		4	113	0	0	1	2	0		0	0	0	0	0	0	0	0	0	1	4	1	0	4	0	0	0		0	0	1	1	1	1	0		1	0	0	0	0	0	0	0	0	0		5	2
675	16										0	0	0	0	0	0	0	0	0												0	0	0	0	0		0	0	0	0	0	0	0	0	0	0
676	1										0	0	0	0	0	0	0	0	0												0	0	0	0	0		0	0	0	0	0	0	0	0	0	0
677	16										0	0	0	0	0	0	0	0	0												0	0	0	0	0		0	0	0	0	0	0	0	0	0	0
678	1										0	0	0	0	0	0	0	0	0												0	0	0	0	0		0	0	0	0	0	0	0	0	0	0
679	10		8	113	0	0	0		0		0	0	0	0	0	0	0	0	0	0		0		4	1	1	0		1	1	1	1	0	1	0		0	0	0	0	0	0	0	0	0	0		2	4
680	1		6	244	0	0	0		0		0	0	0	0	0	0	0	0	0	0		0		3	1	1	1	1	1	0	1	1	0	1	0		1	0	0	0	0	0	0	0	0	0		3	5
681	1										0	0	0	0	0	0	0	0	0												0	0	0	0	0		0	0	0	0	0	0	0	0	0	0
682	10			113							0	0	0	0	0	0	0	0	0												0	0	0	0	0		0	0	0	0	0	0	0	0	0	0
683	10		1	113	0	0	1	1	0		0	0	0	0	0	0	0	0	0	0		0									0	0	0	0	0		0	0	0	0	0	0	0	0	0	0
684	17		10	31	0	0	1	1	0		0	0	0	0	0	0	0	0	0	0		0		4	1	0	0		1	1	0	1	0	1	0		1	0	0	0	0	0	0	0	0	0		5	3
685	1		1	180	0	0	0		1	1	1	0	0	0	1	0	0	0	1	0		0		3	1	1	1	0	0	0	1	1	0	1	0		1	0	0	0	0	0	0	0	0	0		3	2
686	16		4	11	0	0	1	1	0		0	0	0	0	0	0	0	0	0	0		0		3	1	1	1	0	1	1	1	1	1	1	0		0	1	0	1	0	1	0	0	0	0		4	2
687	1		4	11	0	0	0		0		0	0	0	0	0	0	0	0	0	0		0		4	0	1	0		0	0	0	1	0	1	0		0	0	0	1	0	1	1	0	0	0		3	2
688	16		4	11	0	0	0		0		0	0	0	0	0	0	0	0	0	0		0		3	0	1	1	1	1	0	0	1	0	1	0		0	0	0	0	0	1	0	0	0	0		4	5
689	2		4	108	0	0	0		0		0	0	0	0	0	0	0	0	0	0		0		4	1	0	0		1	0	1	1	0	1	0		1	0	0	0	0	0	0	0	0	0		5	1
690	1		3	244	0	0	1	1	0		0	0	0	0	0	0	0	0	0	0		0		4	1	1	1	1	1	1	1	1	1	1	0		1	0	0	0	0	0	0	0	0	0		5	3
691	1		3	244	0	0	0		0		0	0	0	0	0	0	0	0	0	0		0		3	1	1	0		1	1	0	1	0	1	0		1	0	0	0	0	0	0	0	0	0		4	3
692	1										0	0	0	0	0	0	0	0	0												0	0	0	0	0		0	0	0	0	0	0	0	0	0	0
693	1										0	0	0	0	0	0	0	0	0												0	0	0	0	0		0	0	0	0	0	0	0	0	0	0
694	1										0	0	0	0	0	0	0	0	0												0	0	0	0	0		0	0	0	0	0	0	0	0	0	0
695	1		3	110	1	0	1	2	0		0	0	0	0	0	0	0	0	0	0		0		4	1	1	1	1	1	1	1	1	1	1	0		1	0	0	0	0	0	0	0	0	0		5	2
696	1		5	244	1	0	1	2	0		0	0	0	0	0	0	0	0	0	0		0		4	1	1	0		0	0	1	1	1	1	0		1	0	0	0	0	0	0	0	0	0		4	2
697	16		4	11	0	0	0		0		0	0	0	0	0	0	0	0	0	0		0		3	1	1	1	1	1	1	0	1	0	1	0		1	0	0	0	0	0	0	0	0	0		3	2
698	1		6	244	1	0					0	0	0	0	0	0	0	0	0												0	0	0	0	0		0	0	0	0	0	0	0	0	0	0
699	1		4	244	1	1	1	2	0		0	0	0	0	0	0	0	0	0	0		0		4	0	0	1	1	1	1	1	1	0	1	0		1	0	0	0	0	0	0	0	0	0		5	2
700	1		4	244	1	0	1	2	1	1	0	0	1	0	1	0	1	0	1	1	4	1	0	3	0	1	0		1	0	1	1	1	1	0		0	0	0	0	0	0	1	0	0	0		5	3
701	1		6	244	1	0					0	0	0	0	0	0	0	0	0												0	0	0	0	0		0	0	0	0	0	0	0	0	0	0
702	1		6	244	1	0	1	2	0		0	0	0	0	0	0	0	0	0	0		0		3	1	1	1	1	1	1	1	1	1	1	0		0	0	0	1	0	0	0	1	0	0		5	5
703	1		6	244	1	1	1	1	1	0	0	0	1	0	1	1	0	0	1	0		0		4	0	0	1	0	0	0	1	1	0	1	0		0	0	0	0	0	1	1	0	0	0		5	1
704	1										0	0	0	0	0	0	0	0	0												0	0	0	0	0		0	0	0	0	0	0	0	0	0	0
705	1		6	244	0	0	1	1	0		0	0	0	0	0	0	0	0	0	0		0		4	0	0	1	0	0	1	1	1	0	1	0		1	0	0	0	0	0	0	0	0	0		5	5
706	1		4	71	1	0	0		0		0	0	0	0	0	0	0	0	0	0		0		3	1	1	0		1	0	1	1	1	1	0		1	0	0	0	0	0	0	0	0	0		4	3
707	16		4	11	0	0	0		0		0	0	0	0	0	0	0	0	0	0		0		3	1	1	1	1	1	1	1	1	1	1	0		0	0	0	1	0	1	0	0	0	0		5	1
708	1		6	244	1	0	1	1	0		0	0	0	0	0	0	0	0	0	0		0		4	0	1	0		0	0	0	0	0	1	0		1	0	0	0	0	0	0	0	0	0		4	5
709	1		3	106	1	0	1	1	0		0	0	0	0	0	0	0	0	0	0		0		4	1	1	0		1	1	1	1	0	0	0		0	0	0	0	0	0	0	1	0	0		5	4
710	1		6	244	1	1	1	1	1	1	1	0	1	0	1	0	1	0	0	1	1	1		4	1	1	0		0	0	0	0	0	1	0		1	0	0	0	0	0	0	0	0	0		5	1
711	1										0	0	0	0	0	0	0	0	0												0	0	0	0	0		0	0	0	0	0	0	0	0	0	0
712	1		6	244	0	1	0		0		0	0	0	0	0	0	0	0	0	0		0		3	1	0	1	1	0	0	1	1	1	1	0		1	0	0	0	0	0	0	0	0	0		5	2
713	1		6	244	1	0	1	2	0		0	0	0	0	0	0	0	0	0	0		0		4	0	0	0		1	0	1	1	1	1	0		1	0	0	0	0	0	0	0	0	0		5	1
714	1		6	244	1	0	1	2	0		0	0	0	0	0	0	0	0	0	0		0		4	0	0	0		0	1	0	0	1	1	0		1	0	0	0	0	0	0	0	0	0		5	2
715	1		6	242	1	0	1	3	1	1	0	0	1	0	0	0	0	0	0	0		0		4	1	1	0		1	1	1	1	1	1	0		1	0	0	0	0	0	0	0	0	0		5	5
716	1										0	0	0	0	0	0	0	0	0												0	0	0	0	0		0	0	0	0	0	0	0	0	0	0
717	1		6	244	1	0	1	1	0		0	0	0	0	0	0	0	0	0	0		0		3	1	1	0		0	0	1	1	0	1	0		1	0	0	0	0	0	0	0	0	0		5	5
718	1		6	244	1	0	1	2	0		0	0	0	0	0	0	0	0	0	0		0		4	1	1	0		1	0	1	1	0	1	0		1	0	0	0	0	0	0	0	0	0		5	1
719	1		10	244	0	0	1	1	0		0	0	0	0	0	0	0	0	0	0		0		4	0	0	0		1	0	1	1	1	1	0		1	0	0	0	0	0	0	0	0	0		5	3
720	1		6	244	1	1	1	2	1	1	1	0	1	0	1	0	1	0	0	0		0									0	0	0	0	0		0	0	0	0	0	0	0	0	0	0
721	1		6	244	1	1	1	1	0		0	0	0	0	0	0	0	0	0	0		0		4	1	1	1	1	1	1	0	0	0	1	0		1	0	0	0	0	0	0	0	0	0		5	5
722	1		6	244	0	0	1	1	1	1	1	0	0	1	1	1	0	1	1	1	4	1	0	4	0	1	0		0	0	0	1	1	1	0		0	0	0	0	0	0	1	0	0	0		4	1
723	1		3		1	0	1	1	0		0	0	0	0	0	0	0	0	0	0		0		4	1	1	0		1	1	1	1	1	1	0		1	0	0	0	0	0	0	0	0	0		5	7
724	16		4	11	0	0	0		0		0	0	0	0	0	0	0	0	0	0		0		4	1	1	1	0	1	1	0	1	0	1	0		1	0	0	0	0	0	0	0	0	0		5	6
725	1		6	244	1	1	1	1	0		0	0	0	0	0	0	0	0	0	0		0		4	1	1	0		1	1	1	1	1	1	1	No rings, one piece solid shoes, change shoes in car & wear robe home,shower stat, wash scrubs separately	1	0	0	0	0	0	0	0	0	0		5	2
726	1		6	244	0	0	1	1	0		0	0	0	0	0	0	0	0	0	0		0		3	1	0	0		0	0	0	1	0	1	0		0	0	0	0	0	0	1	0	0	0		4	1
727	1										0	0	0	0	0	0	0	0	0												0	0	0	0	0		0	0	0	0	0	0	0	0	0	0
728	1		9	244	1	1	0		0		0	0	0	0	0	0	0	0	0	0		0		4	0	0	1	0	0	0	1	1	1	1	0		1	0	0	0	0	0	0	0	0	0		5	6
729	1		4	244	0	1	1	2	1	0	0	0	0	0	0	1	1	0	1	0		0		4	0	0	1	1	0	0	1	0	1	1	0		1	0	0	0	0	0	0	0	0	0		5	4
730	1		4	204	0	0	1	1	0		0	0	0	0	0	0	0	0	0	0		0		4	1	1	0		1	1	1	1	1	1	0		1	0	0	0	0	0	0	0	0	0		5	3
731	1		9	244	1	0	1	1	0		0	0	0	0	0	0	0	0	0	0		0									0	0	0	0	0		0	0	0	0	0	0	0	0	0	0
732	1		4	244	0	0	1	1	0		0	0	0	0	0	0	0	0	0	0		0									0	0	0	0	0		0	0	0	0	0	0	0	0	0	0
733	1		6	244	0	0	1	1	0		0	0	0	0	0	0	0	0	0	0		0		4	1	1	0		1	0	1	1	0	1	0		0	0	0	0	0	0	1	0	0	0		5	5
734	1		6	244	1	1	1	1	0		0	0	0	0	0	0	0	0	0	0		0		4	1	0	0		1	1	1	1	1	1	0		1	0	0	0	0	0	0	0	0	0		5	1
735	16		4	11	1	0	1	1	0		0	0	0	0	0	0	0	0	0	0		0		4	1	1	1	1	1	1	1	1	1	1	0		1	0	0	0	0	0	0	0	0	0		4	5
736	10		11	113							0	0	0	0	0	0	0	0	0												0	0	0	0	0		0	0	0	0	0	0	0	0	0	0
737	1		6	244	1	0	1	1	0		0	0	0	0	0	0	0	0	0	0		0									0	0	0	0	0		0	0	0	0	0	0	0	0	0	0
738	1		6	244	1	1	1	1	0		0	0	0	0	0	0	0	0	0	1	5	1	0	4	0	1	1	1	1	1	1	1	1	1	0		1	0	0	0	0	0	0	0	0	0		5	5
739	1		4	244	0	0	0		0		0	0	0	0	0	0	0	0	0	0		0		4	0	0	0		1	0	1	1	1	1	0		1	0	0	0	0	0	0	0	0	0		4	4
740	1										0	0	0	0	0	0	0	0	0												0	0	0	0	0		0	0	0	0	0	0	0	0	0	0
741	1		6	244	1	1	1	2	0		0	0	0	0	0	0	0	0	0	1	4	1	0	4	0	0	0		0	0	1	1	1	1	0		1	0	0	0	0	0	0	0	0	0		5	1
742	1		5	244	0	0	1	1	0		0	0	0	0	0	0	0	0	0	1	3	1	0	4	0	0	0		1	0	1	1	1	1	0		1	0	0	0	0	0	0	0	0	0		2	1
743	1										0	0	0	0	0	0	0	0	0												0	0	0	0	0		0	0	0	0	0	0	0	0	0	0
744	1		6	244	0	0	0		0		0	0	0	0	0	0	0	0	0	0		0		4	0	1	0		1	1	0	1	0	1	0		1	0	0	0	0	0	0	0	0	0		5	1
745	1										0	0	0	0	0	0	0	0	0												0	0	0	0	0		0	0	0	0	0	0	0	0	0	0
746	1		7	244	1	0	1	1	0		0	0	0	0	0	0	0	0	0	0		0		4	1	1	0		1	0	1	0	1	1	0		0	0	0	0	0	0	0	0	0	1	in the pharmacy away from patients it has false security	1	5
747	1		4	161	1	1	0		0		0	0	0	0	0	0	0	0	0	0		0		4	0	0	0		1	0	1	1	1	1	1	Temporary retirement due to my age and diabetes	1	0	0	0	0	0	0	0	0	0		5	1
748	1		6	244	0	0	0		0		0	0	0	0	0	0	0	0	0	0		0		4	0	1	1	0	1	1	1	1	1	1	0		1	0	0	0	0	0	0	0	0	0		5	1
749	1		6	244	1	1	1	2	1	0	1	0	0	0	1	0	0	0	0	0		0		3	1	1	0		1	0	0	1	0	1	0		1	0	0	0	0	0	0	0	0	0		4	7
750	16		3	11	0	0	0		0		0	0	0	0	0	0	0	0	0	0		0		3	1	1	1	1	1	1	1	0	1	1	0		1	0	0	0	0	0	0	0	0	0		4	5
751	1		10	244	0	0	0		1	0	0	0	0	0	0	1	0	0	0	0		0		3	0	0	1	0	0	0	0	1	0	1	0		0	0	0	0	0	0	1	0	0	0		5	5
752	1		4	244	0	0	0		0		0	0	0	0	0	0	0	0	0	0		0		4	1	1	0		1	0	1	1	1	1	0		1	0	0	0	0	0	0	0	0	0		4	2
753	1		4	244	0	0	0		0		0	0	0	0	0	0	0	0	0	0		0		4	1	1	1	1	1	0	1	1	0	1	0		1	0	0	0	0	0	0	0	0	0		5	5
754	1		4	244	0	0	1	2	1	0	0	1	0	0	0	0	0	0	0	0		0		4	1	1	1	0	0	0	0	1	1	1	0		1	0	0	0	0	0	0	0	0	0		5	1
755	1		4	244	0	0	1	1	0		0	0	0	0	0	0	0	0	0	1	4	0	0	4	1	1	1	1	1	1	1	1	1	1	0		1	0	0	0	0	0	0	0	0	0		5	6
756	1		6	244	0	1	0		0		0	0	0	0	0	0	0	0	0	0		0		4	1	1	1	1	1	0	0	1	0	1	0		0	0	0	0	0	1	0	0	0	0		5	6
757	16		3	11	0	1	0		0		0	0	0	0	0	0	0	0	0	0		0		3	1	1	1	1	1	1	1	1	0	1	0		1	0	0	0	0	0	0	0	0	0		4	3
758	16		4	11	0	1	0		0		0	0	0	0	0	0	0	0	0	0		0		4	1	1	1	1	1	0	1	1	0	1	0		0	0	0	0	0	1	0	0	0	0		3	5
759	16		8		0	0	0		0		0	0	0	0	0	0	0	0	0	0		0									0	0	0	0	0		0	0	0	0	0	0	0	0	0	0
760	16		4	11	0	1	0		0		0	0	0	0	0	0	0	0	0	0		0		3	1	0	1	1	1	0	0	0	1	1	0		1	0	0	0	0	0	0	0	0	0		5	1
761	1		6	244	0	0					0	0	0	0	0	0	0	0	0												0	0	0	0	0		0	0	0	0	0	0	0	0	0	0
762	1		6	87	1	0	1	1	0		0	0	0	0	0	0	0	0	0	0		0									0	0	0	0	0		0	0	0	0	0	0	0	0	0	0
763	1		6		1	0	1	1	0		0	0	0	0	0	0	0	0	0	0		0		4	0	0	0		0	1	1	1	1	1	0		1	0	0	0	0	0	0	0	0	0		4	2
764	1		6	244	0	1	0		0		0	0	0	0	0	0	0	0	0	0		0		4	0	1	0		0	0	1	1	0	1	1	Changing clothes prior to leaving work	1	0	0	0	0	0	0	0	0	0		5	2
765	1		8	244	1	1	1	1	0		0	0	0	0	0	0	0	0	0	0		0		3	0	1	1	1	1	1	1	1	1	1	0		1	0	0	0	0	0	0	0	0	0		5	7
766	1		6	244	0	0					0	0	0	0	0	0	0	0	0												0	0	0	0	0		0	0	0	0	0	0	0	0	0	0
767	1		6	244	0	0	0		0		0	0	0	0	0	0	0	0	0	0		0		4	1	1	1	1	1	1	1	1	0	1	0		0	0	0	0	0	1	0	0	0	0		5	6
768	1										0	0	0	0	0	0	0	0	0												0	0	0	0	0		0	0	0	0	0	0	0	0	0	0
769	2										0	0	0	0	0	0	0	0	0												0	0	0	0	0		0	0	0	0	0	0	0	0	0	0
770	1		4	244	0	1	1	1	0		0	0	0	0	0	0	0	0	0	0		0		4	1	1	0		1	1	1	1	0	1	0		1	0	0	0	0	0	0	0	0	0		5	5
771	1		6	244	0	0	1	1	0		0	0	0	0	0	0	0	0	0	0		0		3	1	1	1	0	1	1	1	0	1	1	0		1	0	0	0	0	0	0	0	0	0		4	3
772	2										0	0	0	0	0	0	0	0	0												0	0	0	0	0		0	0	0	0	0	0	0	0	0	0
773	1		6	244	1	0	1	1	1	1	0	0	0	1	0	0	1	0	0	0		0		4	1	1	0		0	1	1	1	0	1	0		1	0	0	0	0	0	0	0	0	0		4	1
774	1		10	244	0	0	0		0		0	0	0	0	0	0	0	0	0	0		0		4	1	1	0		0	1	1	1	0	1	1	stopped taking hospital elevators; and not eating at work	1	0	0	0	0	0	0	0	0	0		5	5
775	1		6	244	0	0					0	0	0	0	0	0	0	0	0												0	0	0	0	0		0	0	0	0	0	0	0	0	0	0
776	1		4	15	1	1	1	1	0		0	0	0	0	0	0	0	0	0	0		0		4	1	1	1	1	0	0	1	1	1	1	0		0	0	0	0	0	0	1	0	0	0		5	4
777	16		4	11	0	0	0		0		0	0	0	0	0	0	0	0	0	0		0		4	0	0	0		1	0	1	1	0	1	0		1	0	0	0	0	0	0	0	0	0		5	2
778	1		4	244	0	0	1	2	1	1	1	0	0	0	0	0	0	0	0	1	4	1		3	0	1	1	1	1	1	1	1	1	1	0		1	0	0	0	0	0	0	0	0	0		5	6
779	1		10	244	0	0	1	1	0		0	0	0	0	0	0	0	0	0	0		0		3	0	1	0		1	0	0	1	0	1	0		1	0	0	0	0	0	0	0	0	0		4	1
780	1										0	0	0	0	0	0	0	0	0												0	0	0	0	0		0	0	0	0	0	0	0	0	0	0
781	1		6	244	1	0					0	0	0	0	0	0	0	0	0												0	0	0	0	0		0	0	0	0	0	0	0	0	0	0
782	16		4	11	0	1	0		0		0	0	0	0	0	0	0	0	0	0		0		3	1	1	1	0	0	0	0	1	0	1	0		1	0	0	0	0	0	0	0	0	0		3	3
783	1		4	244	0	1	1	1	0		0	0	0	0	0	0	0	0	0	0		0		4	0	0	1	0	1	1	1	1	0	1	0		1	0	0	0	0	0	0	0	0	0		5	1
784	1		10	244	1	1	1	1	1	1	1	0	1	0	1	1	1	0	0	1	4	1	0	4	0	1	0		1	0	1	1	0	1	0		1	0	0	0	0	0	0	0	0	0		5	2
785	1		4	244	0	0	1	1	0		0	0	0	0	0	0	0	0	0	0		0		3	1	1	1	1	1	1	1	1	1	1	0		1	0	0	0	0	0	0	0	0	0		5	1
786	1		6	244	0	0					0	0	0	0	0	0	0	0	0												0	0	0	0	0		0	0	0	0	0	0	0	0	0	0
787	1		4	244	1	1	1	2	0		0	0	0	0	0	0	0	0	0	0		0		4	1	1	1	1	1	1	1	0	1	1	0		1	0	0	0	0	0	0	0	0	0		5	4
788	1		6	244	1	1					0	0	0	0	0	0	0	0	0												0	0	0	0	0		0	0	0	0	0	0	0	0	0	0
789	1										0	0	0	0	0	0	0	0	0												0	0	0	0	0		0	0	0	0	0	0	0	0	0	0
790	1										0	0	0	0	0	0	0	0	0												0	0	0	0	0		0	0	0	0	0	0	0	0	0	0
791	17		6	31		0					0	0	0	0	0	0	0	0	0												0	0	0	0	0		0	0	0	0	0	0	0	0	0	0
792	16		4	52	0	0	1	1	0		0	0	0	0	0	0	0	0	0	0		0		4	0	1	0		0	0	1	1	0	1	0		1	0	0	0	0	0	0	0	0	0		3	3
793	16		4	11	1	1	0		0		0	0	0	0	0	0	0	0	0	0		0		3	1	1	0		0	0	0	1	0	1	0		0	0	0	0	0	1	0	0	0	0		5	2
794	1		5	244	0	0	1	2	0		0	0	0	0	0	0	0	0	0	0		0		4	0	1	0		0	0	1	1	1	1	0		1	0	0	0	0	0	0	0	0	0		2	1
795	17			31							0	0	0	0	0	0	0	0	0												0	0	0	0	0		0	0	0	0	0	0	0	0	0	0
796	1		4	244	0	0	0		0		0	0	0	0	0	0	0	0	0	0		0		4	1	1	1	1	1	1	1	1	1	1	0		1	0	0	0	0	0	0	0	0	0		5	7
797	17		4	31	1	0	0		0		0	0	0	0	0	0	0	0	0	0		0									0	0	0	0	0		0	0	0	0	0	0	0	0	0	0
798	17		4	31	0	0	1	1	0		0	0	0	0	0	0	0	0	0	0		0		3	1	0	1	0	1	1	1	1	0	1	1	Lavagem de compras, deixar sapatos fora de casa, banho assim que chego em casa	1	0	0	0	0	0	0	0	0	0		5	6
799	16		4	11	0	0	0		0		0	0	0	0	0	0	0	0	0	0		0		3	0	0	1	1	1	1	0	1	1	1	0		0	0	0	0	0	1	0	0	0	0		1	1
800	17			31							0	0	0	0	0	0	0	0	0												0	0	0	0	0		0	0	0	0	0	0	0	0	0	0
801	1		4	244	0	0	0		0		0	0	0	0	0	0	0	0	0	0		0		4	1	1	1	0	1	1	1	1	1	1	0		1	0	0	0	0	0	0	0	0	0		5	5
802	1		4	244	1	1	0		0		0	0	0	0	0	0	0	0	0	0		0		4	1	1	0		1	1	0	0	0	1	0		1	0	0	0	0	0	0	0	0	0		4	4
803	17		4	31	0	1	0		0		0	0	0	0	0	0	0	0	0	0		0		4	1	1	0		0	0	1	0	0	0	0		1	0	0	0	0	0	0	0	0	0		4	3
804	1										0	0	0	0	0	0	0	0	0												0	0	0	0	0		0	0	0	0	0	0	0	0	0	0
805	17		4	31	0	0	1	1	0		0	0	0	0	0	0	0	0	0	0		0		3	1	1	1	0	1	0	1	1	1	1	0		0	0	0	0	0	0	1	0	0	0		5	5
806	1		4	244	0	0	1	1	0		0	0	0	0	0	0	0	0	0	0		0		4	0	1	1	0	1	1	0	1	0	1	0		1	0	0	0	0	0	0	0	0	0		5	3
807	1		4	244	1	1	1	1	0		0	0	0	0	0	0	0	0	0	0		0		4	0	0	0		0	0	1	1	1	1	0		0	0	0	0	0	1	1	0	0	0		5	2
808	16		3	31	0	0	1	1	0		0	0	0	0	0	0	0	0	0	0		0									0	0	0	0	0		0	0	0	0	0	0	0	0	0	0
809	1		5	244	1	1	1	1	0		0	0	0	0	0	0	0	0	0	0		0									0	0	0	0	0		0	0	0	0	0	0	0	0	0	0
810	1		10	244	1	1	1	2	0		0	0	0	0	0	0	0	0	0	0		0		3	1	1			1	1	1	1	1	1	0		1	0	0	0	0	0	0	0	0	0		5	7
811	16		3	69	0	1	1	1	0		0	0	0	0	0	0	0	0	0	0		0		4	1	1	0		1	1	1	1	0	0	0		1	0	0	0	0	0	0	0	0	0		5	6
812	1		6	244	1	0	1	1	0		0	0	0	0	0	0	0	0	0	0		0		3	1	1	0		1	0	1	1	0	1	0		1	0	0	0	0	0	0	0	0	0		5	7
813	1		4	244	0	0	1	1	0		0	0	0	0	0	0	0	0	0	0		0		3	1	1	1	1	1	1	1	1	1	1	0		1	0	0	0	0	0	0	0	0	0		4	2
814	1		6	244	0	0	0		0		0	0	0	0	0	0	0	0	0	0		0		4	1	1	0		1	0	1	1	0	1	0		1	0	0	0	0	0	0	0	0	0		5	4
815	1		6	15	0	0	1	1	1	1	1	0	0	0	0	0	0	0	0	0		0		4	0	0	1	1	1	1	0	1	0	1	0		1	0	0	0	0	0	0	0	0	0		5	7
816	1		6	244	0	0	1	1	0		0	0	0	0	0	0	0	0	0	0		0		4	0	0	0		0	1	1	1	1	1	0		1	0	0	0	0	0	0	0	0	0		5	5
817	1		6	244	0	1	0		0		0	0	0	0	0	0	0	0	0	0		0		3	0	1	0		1	0	0	0	0	1	0		1	0	0	0	0	0	0	0	0	0		4	5
818	1		6	244	1	1	1	1	1	1	1	0	0	1	1	0	0	0	0	1	4	1	0	4	1	1	0		0	0	1	1	1	1	0		1	0	0	0	0	0	0	0	0	0		2	1
819	16		4	11	0	0	0		0		0	0	0	0	0	0	0	0	0	0		0		4	1	0	1	1	1	1	1	1	0	1	0		1	0	0	0	0	0	0	0	0	0		5	2
820	1		6	244	1	1	1	1	0		0	0	0	0	0	0	0	0	0	0		0		4	1	1	0		1	1	1	1	1	1	0		1	0	0	0	0	0	0	0	0	0		3	1
821	17		6	31	0	0	1	1	0		0	0	0	0	0	0	0	0	0	0		0		4	1	0	1	1	1	0	1	1	1	1	0		1	0	0	0	0	0	0	0	0	0		5	5
822	1		4	244	0	0	1	1	0		0	0	0	0	0	0	0	0	0	0		0		4	1	0	1	1	1	1	1	1	1	1	0		1	0	0	0	0	0	0	0	0	0		5	5
823	16		4	11	1	0	0		0		0	0	0	0	0	0	0	0	0	0		0		4	1	1	1	0	1	1	1	1	1	1	0		1	0	0	0	0	0	0	0	0	0		5	5
824	4		4	4	0	0	0		1	1	1	0	0	0	0	0	0	0	0	0		0		4	0	0	0		0	1	1	1	0	1	0		1	0	0	0	0	0	0	0	0	0		3	5
825	1		4	244	0	0	0		0		0	0	0	0	0	0	0	0	0	0		0		4	0	1	0		1	1	1	0	1	1	0		1	0	0	0	0	0	0	0	0	0		5	5
826	16		4		0	1	0		0		0	0	0	0	0	0	0	0	0	0		0		4	0	0	1	1	0	0	1	1	0	1	1	Anteojos	1	0	0	0	0	0	0	0	0	0		4	2
827	17		6	31	1	0	0		0		0	0	0	0	0	0	0	0	0	0		0		3	1	1	0		1	1	1	1	0	1	1	Tomar banho imediatamente ao chegar em casa e levar a roupa usada fora de casa imediatamente; tirar sapato antes de entrar em casa	0	0	0	0	0	1	0	0	0	0		5	1
828	1		6	244	0	0	0		1	1	1	0	0	0	1	1	1	0	1	1	1	1	0	4	0	0	0		0	0	1	1	0	1	0		1	0	0	0	0	0	0	0	0	0		4	4
829	1		6	244	0	1	1	2	1	0	0	0	0	0	0	1	0	0	0	0		0		3	1	1	1	1	0	0	1	1	1	1	0		0	0	0	1	0	0	0	0	0	0		5	6
830	1										0	0	0	0	0	0	0	0	0												0	0	0	0	0		0	0	0	0	0	0	0	0	0	0
831	1		4	244	0	0	0		0		0	0	0	0	0	0	0	0	0	0		0		3	1	0	1	1	1	1	1	1	1	1	0		1	0	0	0	0	0	0	0	0	0		5	1
832	1		4	244	0	0	1	1	0		0	0	0	0	0	0	0	0	0	0		0		4	0	1	0		1	1	1	1	1	1	0		1	0	0	0	0	0	0	0	0	0		5	4
833	17		5	31	1	0	1	1	0		0	0	0	0	0	0	0	0	0	0		0		4	1	0	1	1	1	1	1	1	1	1	0		1	0	0	0	0	0	0	0	0	0		5	6
834	17		5	31	1	0	0		0		0	0	0	0	0	0	0	0	0	0		0		4	1	1	0		1	1	0	1	0	1	0		1	0	0	0	0	0	0	0	0	0		5	5
835	16		4	11	0	0	1	1	0		0	0	0	0	0	0	0	0	0	0		0		4	0	0	0		0	0	1	1	0	1	1	Máscara especial	1	0	0	0	0	0	0	0	0	0		4	5
836	1		6	244	0	1	0		0		0	0	0	0	0	0	0	0	0	0		0		4	0	0	0		0	0	1	1	0	1	0		1	0	0	0	0	0	0	0	0	0		5	1
837	17		6	31	0	0	0		0		0	0	0	0	0	0	0	0	0	0		0		4	0	0	0		1	1	0	1	0	1	0		0	0	0	0	0	1	0	0	0	0		4	1
838	1		6	244	0	0	0		0		0	0	0	0	0	0	0	0	0	0		0		4	0	0	1	0	1	0	1	1	0	1	0		1	0	0	0	0	0	0	0	0	0		4	5
839	1		6	244	1	0	1	3	0		0	0	0	0	0	0	0	0	0	0		0		3	0	0	1	0	1	0	1	1	0	1	1	I started cleaning with alcohol	1	0	0	0	0	0	0	0	0	0		5	6
840	1										0	0	0	0	0	0	0	0	0												0	0	0	0	0		0	0	0	0	0	0	0	0	0	0
841	1		6	244	1	1					0	0	0	0	0	0	0	0	0												0	0	0	0	0		0	0	0	0	0	0	0	0	0	0
842	1										0	0	0	0	0	0	0	0	0												0	0	0	0	0		0	0	0	0	0	0	0	0	0	0
843	1		5	244	0	0					0	0	0	0	0	0	0	0	0												0	0	0	0	0		0	0	0	0	0	0	0	0	0	0
844	16		4	11	0	0	0		0		0	0	0	0	0	0	0	0	0	0		0		3	0	0	1	1	1	1	1	1	0	1	0		1	0	0	0	0	0	0	0	0	0		2	2
845	1		3	244	0	0	1	1	0		0	0	0	0	0	0	0	0	0	0		0		4	0	0	1	1	1	1	1	1	1	1	0		1	0	0	0	0	0	0	0	0	0		5	1
846	1		6	244	1	1	1	2	0		0	0	0	0	0	0	0	0	0	0		0		3	1	1	0		0	0	0	1	0	1	0		0	0	0	0	0	0	1	0	0	0		5	6
847	1										0	0	0	0	0	0	0	0	0												0	0	0	0	0		0	0	0	0	0	0	0	0	0	0
848	1		4	106	0	0	0		0		0	0	0	0	0	0	0	0	0	0		0		1	0	1	0		1	0	1	1	1	1	0		1	0	0	0	0	0	0	0	0	0		4	6
849	2		11								0	0	0	0	0	0	0	0	0												0	0	0	0	0		0	0	0	0	0	0	0	0	0	0
850	17			31							0	0	0	0	0	0	0	0	0												0	0	0	0	0		0	0	0	0	0	0	0	0	0	0
851	1		4	244	0	0	0		0		0	0	0	0	0	0	0	0	0	0		0		3	1	0	0		0	1	1	1	0	1	0		1	0	0	0	0	0	0	0	0	0		5	1
852	1		6	244	0	1	1	1	0		0	0	0	0	0	0	0	0	0	0		0		3	1	1	1	1	1	1	1	1	0	1	0		1	0	0	0	0	0	0	0	0	0		5	2
853	16		6		0	0	0		0		0	0	0	0	0	0	0	0	0	0		0									0	0	0	0	0		0	0	0	0	0	0	0	0	0	0
854	17		4	31	1	0	0		0		0	0	0	0	0	0	0	0	0	0		0		4	0	0	1	1	1	1	1	1	0	1	0		1	0	0	0	0	0	0	0	0	0		3	2
855	1		7	244	0	1					0	0	0	0	0	0	0	0	0												0	0	0	0	0		0	0	0	0	0	0	0	0	0	0
856	1		6	244	0	0	0		0		0	0	0	0	0	0	0	0	0	0		0		4	1	1	0		1	0	1	1	1	1	0		1	0	0	0	0	0	0	0	0	0		5	3
857	16		4	11	1	0					0	0	0	0	0	0	0	0	0												0	0	0	0	0		0	0	0	0	0	0	0	0	0	0
858	1		6	244	0	0	1	1	1	1	1	0	1	0	1	1	1	1	0	0		0		3	0	1	1	0	1	0	1	0	0	1	0		1	0	0	0	0	0	0	0	0	0		5	4
859	1		6	244	0	0	1	1	0		0	0	0	0	0	0	0	0	0	0		0		4	0	0	1	0	0	0	1	0	0	0	0		0	0	0	0	0	1	0	0	0	0		5	1
860	1		6	244	0	1	1	1	1	1	1	0	0	0	1	0	0	0	0	0		0		4	0	0	1	0	1	1	1	1	1	1	0		1	0	0	0	0	0	0	0	0	0		5	2
861	17		4	31	1	0	1	1	0		0	0	0	0	0	0	0	0	0	0		0		3	1	1	0		1	1	1	1	0	1	0		1	0	0	0	0	0	0	0	0	0		5	1
862	1		4	242	1	1	1	3	0		0	0	0	0	0	0	0	0	0	0		0		4	1	1	1	1	1	1	0	1	0	1	0		1	0	0	0	0	0	0	0	0	0		5	1
863	1		4	31	1	0	1	1	0		0	0	0	0	0	0	0	0	0	0		0		4	1	1	1	0	1	1	1	1	0	1	0		1	0	0	0	0	0	0	0	0	0		3	1
864	16		4	11	0	0	0		0		0	0	0	0	0	0	0	0	0	0		0		3	1	1	1	1	1	1	1	1	1	1	0		0	1	0	0	0	0	0	1	0	0		5	7
865	1		6	244	0	0	0		0		0	0	0	0	0	0	0	0	0	0		0		4	1	1	0		1	0	1	1	0	1	0		1	0	0	0	0	0	0	0	0	0		3	1
866	16		3	11	1	0	0		0		0	0	0	0	0	0	0	0	0	0		0		2	0	1	1	1	1	1	0	1	0	0	0		0	0	0	0	0	1	0	0	0	0		5	6
867	17		4	31	1	0	1	1	0		0	0	0	0	0	0	0	0	0	0		0		4	0	1	1	0	1	1	1	1	1	1	0		1	0	0	0	0	0	0	0	0	0		5	5
868	17		4	31	0	1	1	1	0		0	0	0	0	0	0	0	0	0	0		0		3	1	1	0		1	0	1	0	0	1	0		0	0	0	0	0	0	1	0	0	0		5	2
869	1										0	0	0	0	0	0	0	0	0												0	0	0	0	0		0	0	0	0	0	0	0	0	0	0
870	4			81							0	0	0	0	0	0	0	0	0												0	0	0	0	0		0	0	0	0	0	0	0	0	0	0
871	1		11								0	0	0	0	0	0	0	0	0												0	0	0	0	0		0	0	0	0	0	0	0	0	0	0
872	17		4	31	1	1	1	1	1	0	0	0	0	1	1	0	0	0	0	0		0		3	1	0	1	0	1	1	1	1	0	1	0		1	0	0	0	0	0	0	0	0	0		5	1
873	1		4	106	0	0	0		0		0	0	0	0	0	0	0	0	0	0		0		4	1	1	0		1	1	0	1	0	0	0		0	1	0	0	0	0	0	1	0	0		5	2
874	1		6	244	0	0	0		0		0	0	0	0	0	0	0	0	0	0		0		1	0	0	0		1	0	0	0	0	0	1	Nothing different	0	0	0	0	0	0	0	0	1	0		5	1
875	1		4	242	1	1	1	2	0		0	0	0	0	0	0	0	0	0	0		0		3	0	0	0		0	0	1	0	0	1	0		1	0	0	0	0	0	0	0	0	0		5	3
876	1										0	0	0	0	0	0	0	0	0												0	0	0	0	0		0	0	0	0	0	0	0	0	0	0
877	1		6	244	0	0	0		0		0	0	0	0	0	0	0	0	0	0		0		4	1	1	0		0	0	0	1	0	1	0		1	0	0	0	0	0	0	0	0	0		3	3
878	16		4	11	0	1	0		0		0	0	0	0	0	0	0	0	0	0		0		2	0	1	1	1	1	1	0	1	0	1	0		1	0	0	0	0	0	0	0	0	0		4	6
879	1		3	244	1	0	1	1	0		0	0	0	0	0	0	0	0	0	0		0		3	0	0	1	0	1	0	1	1	0	1	0		0	0	0	0	0	1	0	0	0	0		5	5
880	1		6	244	0	0	0		1	1	0	0	1	0	1	0	0	0	0	0		0		3	0	0	1	1	1	1	0	0	0	1	0		0	0	0	0	0	1	1	0	0	0		5	7
881	1		4	244	0	0	1	2	0		0	0	0	0	0	0	0	0	0	0		0		4	1	1	0		1	1	1	1	1	1	0		0	0	0	0	0	1	1	0	0	0		4	5
882	10		6	113	1	1	1	3	1	1	0	0	1	0	0	0	0	0	0	1	1	1	0	4	0	0	1	0	1	1	1	1	1	1	0		1	0	0	0	0	0	0	0	0	0		5	6
883	17		4	31	0	0					0	0	0	0	0	0	0	0	0												0	0	0	0	0		0	0	0	0	0	0	0	0	0	0
884	17		10	31	0	1	1	1	0		0	0	0	0	0	0	0	0	0	0		0		4	0	0	1	0	1	0	1	0	1	1	0		0	0	0	0	0	0	0	1	0	1	Falta de ar	5	2
885	16		3	11	1	0	0		0		0	0	0	0	0	0	0	0	0	0		0		3	1	1	0		0	0	1	1	0	1	0		1	0	0	0	0	0	0	0	0	0		5	2
886	1		4	244	0	0	1	1	0		0	0	0	0	0	0	0	0	0	0		0		4	0	0	1	1	1	1	1	1	1	1	0		1	0	0	0	0	0	0	0	0	0		5	2
887	1		4	67	0	1	0		0		0	0	0	0	0	0	0	0	0	0		0		4	1	1	0		1	1	1	1	1	1	0		1	0	0	0	0	0	0	0	0	0		3	1
888	17		4	31	0	0	0		0		0	0	0	0	0	0	0	0	0	0		0		4	1	0	1	0	1	1	0	0	0	1	0		1	0	0	0	0	0	0	0	0	0		2	1
889	16		4	11	0	0	0		0		0	0	0	0	0	0	0	0	0	0		0		3	1	0	1	0	1	0	0	1	0	1	0		1	0	0	0	0	0	0	0	0	0		5	4
890	1		4	244	0	0	0		0		0	0	0	0	0	0	0	0	0	0		0		4	1	1	0		0	0	0	0	0	1	0		0	0	0	0	0	0	1	0	0	0		5	3
891	1		6	244	0	0	1	1	0		0	0	0	0	0	0	0	0	0	0		0		3	1	1	1	1	1	1	1	0	1	1	0		1	0	0	0	0	0	0	0	0	0		5	6
892	1		4	244	0	0	1	1	0		0	0	0	0	0	0	0	0	0	0		0		3	0	1	1	1	1	0	1	1	1	1	0		1	0	0	0	0	0	0	0	0	0		5	1
893	1		6	244	0	0	1	1	0		0	0	0	0	0	0	0	0	0	0		0		3	1	1	0		1	1	1	1	0	1	0		1	0	0	0	0	0	0	0	0	0		5	6
894	1		3	244	0	0	0		0		0	0	0	0	0	0	0	0	0	0		0		3	1	1	1	0	1	1	0	1	1	1	0		0	0	0	0	1	1	1	0	0	0		4	5
895	1		3	225	0	0	1	2	0		0	0	0	0	0	0	0	0	0	0		0		3	1	0	1	0	0	0	1	1	1	1	0		1	0	0	0	0	0	0	0	0	0		5	7
896	1		3	71	0	0	1	1	0		0	0	0	0	0	0	0	0	0	0		0		3	1	1	1	0	0	0	1	1	1	1	0		1	0	0	0	0	0	0	0	0	0		5	5
897	1		3	106	0	0					0	0	0	0	0	0	0	0	0												0	0	0	0	0		0	0	0	0	0	0	0	0	0	0
898	4			81							0	0	0	0	0	0	0	0	0												0	0	0	0	0		0	0	0	0	0	0	0	0	0	0
899	17		4	31	1	0	0		0		0	0	0	0	0	0	0	0	0	0		0		4	0	0	1	1	1		0	0	0	1	0		1	0	0	0	0	0	0	0	0	0		1	3
900	1										0	0	0	0	0	0	0	0	0												0	0	0	0	0		0	0	0	0	0	0	0	0	0	0
901	1		6	244	1	0	1	1	0		0	0	0	0	0	0	0	0	0	0		0		3	0	1	1	0	0	1	1	1	0	1	0		1	0	0	0	0	0	0	0	0	0		5	2
902	1		3	177	0	1	1	2	0		0	0	0	0	0	0	0	0	0	0		0		4	1	1	0		1	0	1	1	1	1	0		1	0	0	0	0	0	0	0	0	0		5	5
903	1		6	244	0	0	0		0		0	0	0	0	0	0	0	0	0	0		0		4	1	1	1	1	1	1	1	1	0	1	0		0	0	0	0	0	1	0	0	0	0		4	4
904	17		4	31	1	0	1	1	1	0	0	1	0	0	0	0	0	0	0	0		0		4	1	1	0		0	1	1	1	0	1	0		1	0	0	0	0	0	0	0	0	0		5	1
905	17		5	31	1	0	1	1	0		0	0	0	0	0	0	0	0	0	0		0		1	1	0	1	0	1	1	1	1	1	1	0		1	0	0	0	0	0	0	0	0	0		1	1
906	1		4	244	0	0					0	0	0	0	0	0	0	0	0												0	0	0	0	0		0	0	0	0	0	0	0	0	0	0
907	1		4	244	0	1	1	2	1	1	1	0	0	0	0	0	0	0	0	0		0		3	0	0	0		0	0	0	1	0	1	0		1	0	0	0	0	0	0	0	0	0		4	1
908	1		3	244	0	0					0	0	0	0	0	0	0	0	0												0	0	0	0	0		0	0	0	0	0	0	0	0	0	0
909	16		4	11	0	0	0		0		0	0	0	0	0	0	0	0	0	0		0		4	1	1	0		1	1	0	1	0	1	1	Desinfección de superficies	1	0	0	0	0	0	0	0	0	0		3	1
910	17		3	244	0	0	1	1	0		0	0	0	0	0	0	0	0	0	0		0									0	0	0	0	0		0	0	0	0	0	0	0	0	0	0
911	1		5	244	0	0	1	1	0		0	0	0	0	0	0	0	0	0	0		0		4	0	0	1	0	0	0	1	1	1	1	0		1	0	0	0	0	0	0	0	0	0		5	5
912	1		6	244	0	1	0		0		0	0	0	0	0	0	0	0	0	0		0		3	0	1	1	1	1	1	0	0	0	1	0		1	0	0	0	0	0	0	0	0	0		5	7
913	17		4	31	0	1	1	2	0		0	0	0	0	0	0	0	0	0	0		0		3	1	1	0		0	1	1	1	0	1	0		1	0	0	0	0	0	0	0	0	0		5	5
914	1		6	244	0	0	1	1	1	1	0	0	0	0	0	0	0	1	0	1	2	1	0	4	0	1	0		1	1	0	1	0	1	0		0	0	0	0	0	0	0	0	1	0		5	2
915	1		6	244	1	0	1	1	1	0	0	0	0	0	0	1	0	0	0	0		0		4	0	0	0		1	0	0	0	0	1	0		1	0	0	0	0	0	0	0	0	0		4	1
916	1		4	244	1	1	0		0		0	0	0	0	0	0	0	0	0	0		0		3	1	1	0		1	1	1	1	0	1	0		1	0	0	0	0	0	0	0	0	0		5	5
917	17		3	31	1	0	1	1	0		0	0	0	0	0	0	0	0	0	0		0		4	1	0	0		1	0	1	1	0	0	0		0	0	0	0	0	0	0	1	0	0		5	3
918	16		4	11	1	1	0		0		0	0	0	0	0	0	0	0	0	0		0		4	0	0	1	0	1	1	1	1	1	1	0		1	0	0	0	0	0	0	0	0	0		5	7
919	1		4	244	0	0	1	2	0		0	0	0	0	0	0	0	0	0	0		0		3	1	1	1	1	1	0	1	1	1	1	0		0	0	0	0	0	1	0	0	0	0		5	5
920	1		4	244	0	0	0		1	1	1	0	0	0	0	0	0	1	0	1	4	1	0	4	0	0	0		1	0	1	1	1	1	0		0	0	0	1	0	0	0	0	0	0		4	3
921	17		4	31	0	0	1	1	0		0	0	0	0	0	0	0	0	0	0		0		3	1	1	1	0	0	0	0	1	0	0	0		1	0	0	0	0	0	0	0	0	0		4	3
922	1		4	244	1	0	1	2	0		0	0	0	0	0	0	0	0	0	0		0		3	1	1	1	0	0	0	0	1	1	1	1	Bought own PPE	1	0	0	0	0	0	0	0	0	0		5	5
923	1		4	244	0	0	0		1	1	1	0	0	0	0	0	0	0	0	1	3	1	1	3	1	1	1	0	1	1	1	0	0	1	0		1	0	0	0	0	0	0	0	0	0		4	6
924	1		6	244	1	0	1	3	1	0	0	0	0	1	0	0	0	0	0	0		0		4	1	1	1	1	0	0	1	0	0	1	0		1	0	0	0	0	0	0	0	0	0		5	2
925	1		4	244	0	0	0		0		0	0	0	0	0	0	0	0	0	0		0		3	1	1	1	0	0	0	1	1	0	1	0		1	0	0	0	0	0	0	0	0	1	CDC didn't recommend it	2	1
926	1		6	244	0	1					0	0	0	0	0	0	0	0	0												0	0	0	0	0		0	0	0	0	0	0	0	0	0	0
927	17		3	31	0	0	1	1	0		0	0	0	0	0	0	0	0	0	0		0		3	0	0	0		0	0	1	1	0	1	1	Higiene antes de entrar em casa, cuidados com jaleco e itens pessoais	1	0	0	0	0	0	0	0	0	0		5	3
928	1		3	31	1	0	1	1	1	0	0	0	0	1	0	0	0	0	0	0		0		4	0	0	1	0	0	0	0	1	1	1	1	Antisseptic routine before entering home; use non-dominant hand outside home	1	0	0	0	0	0	0	0	0	0		5	3
929	1										0	0	0	0	0	0	0	0	0												0	0	0	0	0		0	0	0	0	0	0	0	0	0	0
930	17		6	31	0	1	1	1	0		0	0	0	0	0	0	0	0	0	0		0		4	1	1	0		1	0	1	1	1	1	0		1	0	0	0	0	0	0	0	0	0		1	3
931	17		10	31	1	0	0		0		0	0	0	0	0	0	0	0	0	0		0		3	1	0	0		1	1	0	1	0	1	0		1	0	0	0	0	0	0	0	0	0		5	5
932	1		6	244	1	1	1	2	0		0	0	0	0	0	0	0	0	0	1	1	1	0	3	0	0	1	0	1	0	1	0	0	1	0		1	0	0	0	0	0	0	0	0	0		5	6
933	16		4	96	0	0					0	0	0	0	0	0	0	0	0												0	0	0	0	0		0	0	0	0	0	0	0	0	0	0
934	17			31							0	0	0	0	0	0	0	0	0												0	0	0	0	0		0	0	0	0	0	0	0	0	0	0
935	1		6	244	0	0	0		0		0	0	0	0	0	0	0	0	0	0		0		4	0	1	1	1	1	1	0	1	0	1	0		1	0	0	0	0	0	0	0	0	0		4	5
936	1		9	244	0	0	0		0		0	0	0	0	0	0	0	0	0	0		0		4	1	1	0		0	1	1	1	0	1	0		1	0	0	0	0	0	0	0	0	0		5	4
937	17		4	31	1	0	0		1	0	0	0	0	1	1	0	0	0	0	0		0		3	1	1	1	0	0	1	1	1	1	1	1	Banho e troca de roupas mais frequentes	1	0	0	0	0	0	0	0	0	0		5	3
938	1		6	244	1	1	1	1	0		0	0	0	0	0	0	0	0	0	0		0		4	0	0	1	0	0	0	1	1	0	1	0		1	0	0	0	0	0	0	0	0	0		2	2
939	1		3	20	0	0	1	1	0		0	0	0	0	0	0	0	0	0	0		0		3	0	0	0		1	1	1	1	1	1	0		1	0	0	0	0	0	0	0	0	0		5	5
940	1										0	0	0	0	0	0	0	0	0												0	0	0	0	0		0	0	0	0	0	0	0	0	0	0
941	1										0	0	0	0	0	0	0	0	0												0	0	0	0	0		0	0	0	0	0	0	0	0	0	0
942	1		4	4	0	0					0	0	0	0	0	0	0	0	0												0	0	0	0	0		0	0	0	0	0	0	0	0	0	0
943	1		4	244	1	1	1	1	0		0	0	0	0	0	0	0	0	0	0		0		3	0	0	1	1	1	1	1	1	1	1	0		1	0	0	0	0	0	0	0	0	0		5	4
944	1		4	244	0	0	1	1	0		0	0	0	0	0	0	0	0	0	0		0		4	0	0	1	0	1	0	1	1	0	1	0		1	0	0	0	0	0	0	0	0	0		3	3
945	1										0	0	0	0	0	0	0	0	0												0	0	0	0	0		0	0	0	0	0	0	0	0	0	0
946	1		4	244		1	0		0		0	0	0	0	0	0	0	0	0	0		0		4	0	1	0		0	0	1	1	1	1	0		1	0	0	0	0	0	0	0	0	0		5	1
947	1		8	244	0	0	1	1	0		0	0	0	0	0	0	0	0	0	0		0									0	0	0	0	0		0	0	0	0	0	0	0	0	0	0
948	17			31							0	0	0	0	0	0	0	0	0												0	0	0	0	0		0	0	0	0	0	0	0	0	0	0
949	17		10	31	0	1	0		0		0	0	0	0	0	0	0	0	0	0		0		4	0	0	1	0	1	0	1	1	0	1	0		1	0	0	0	0	0	0	0	0	0		4	3
950	1		4	244	1	0	1	2	0		0	0	0	0	0	0	0	0	0	0		0		4	1	1	0		0	0	1	1	1	1	0		1	0	0	0	0	0	0	0	0	0		5	5
951	17		4	31	0	1	0		0		0	0	0	0	0	0	0	0	0	0		0		4	1	0	1	0	0	0	1	1	1	1	1	Aumentou a higienização com todos os objetos que entram em casa	1	0	0	0	0	0	0	0	0	0		5	5
952	1		4	15	0	0	0		0		0	0	0	0	0	0	0	0	0	0		0		3	0	1	1	0	0	0	1	1	0	1	0		1	0	0	0	0	0	0	0	0	0		5	2
953	17			31							0	0	0	0	0	0	0	0	0												0	0	0	0	0		0	0	0	0	0	0	0	0	0	0
954	1		4	244	0	0	0		1	1	0	0	1	0	0	0	0	0	0	0		0									0	0	0	0	0		0	0	0	0	0	0	0	0	0	0
955	1		6	244	1	0	1	1	0		0	0	0	0	0	0	0	0	0	0		0		4	1	1	0		1	0	1	1	1	1	1	When it started affecting my locale and I went back to work my two children went to live with grandparents, I've only seen them with social distancing	1	0	0	0	0	0	0	0	0	0		5	1
956	1		4	15	0	0	1	1	0		0	0	0	0	0	0	0	0	0	0		0		3	0	0	0		0	0	0	1	1	1	0		0	0	0	0	0	1	1	0	0	0		4	2
957	1		6	244	1	0	1	2	1	1	1	0	1	0	0	0	0	1	0	1	5	1	0	4	1	1	1	1	1	0	1	0	0	1	0		1	0	0	0	0	0	0	0	0	0		5	6
958	1		9	244	0	1	1	1	0		0	0	0	0	0	0	0	0	0	0		0									0	0	0	0	0		0	0	0	0	0	0	0	0	0	0
959	1										0	0	0	0	0	0	0	0	0												0	0	0	0	0		0	0	0	0	0	0	0	0	0	0
960	17		4	31	1	0	1	1	0		0	0	0	0	0	0	0	0	0	0		0									0	0	0	0	0		0	0	0	0	0	0	0	0	0	0
961	1		3	20	1	0	0		0		0	0	0	0	0	0	0	0	0	0		0		3	1	1	1	1	1	1	1	1	1	1	0		1	0	0	0	0	0	0	0	0	0		4	5
962	1		1	20	0	0	0		1	1	1	0	0	0	1	0	0	0	1	0		0		4	0	0	1	0	1	0	0	1	0	1	0		1	0	0	0	0	0	0	0	0	0		4	1
963	17		9	31	1	1	1	1	0		0	0	0	0	0	0	0	0	0	0		0									0	0	0	0	0		0	0	0	0	0	0	0	0	0	0
964	1										0	0	0	0	0	0	0	0	0												0	0	0	0	0		0	0	0	0	0	0	0	0	0	0
965	1		4	178	1	0	1	2	1	1	1	0	1	0	1	0	0	0	1	0		0		3	1	1	1	0	1	1	1	1	1	1	0		1	0	0	0	0	0	0	0	0	0		5	3
966	1		6	244	0	0	0		0		0	0	0	0	0	0	0	0	0	0		0									0	0	0	0	0		0	0	0	0	0	0	0	0	0	0
967	1		4	244	0	0	1	1	0		0	0	0	0	0	0	0	0	0	0		0		4	1	1	0		0	1	1	1	0	1	0		1	0	0	0	0	0	0	0	0	0		5	2
968	1		4		1	1	1	1	0		0	0	0	0	0	0	0	0	0	1	3	1	0								0	0	0	0	0		0	0	0	0	0	0	0	0	0	0
969	13			49							0	0	0	0	0	0	0	0	0												0	0	0	0	0		0	0	0	0	0	0	0	0	0	0
970	1										0	0	0	0	0	0	0	0	0												0	0	0	0	0		0	0	0	0	0	0	0	0	0	0
971	1		6	244	0	0	1	1	1	1	0	0	1	0	0	0	0	0	0	1	3	1	0	4	0	0	0		1	0	1	1	1	1	1	Bought my own PPE	1	0	0	0	0	0	0	0	0	0		4	2
972	1		6	244	1	0	1	1	0		0	0	0	0	0	0	0	0	0	0		0		4	1	1	0		1	1	1	1	1	1	0		1	0	0	0	0	0	0	0	0	0		5	2
973	1		4	91	0	0	0		0		0	0	0	0	0	0	0	0	0	0		0									0	0	0	0	0		0	0	0	0	0	0	0	0	0	0
974	1		6	244	1	1	1	1	0		0	0	0	0	0	0	0	0	0	1	3	1	0	4	1	1	1	1	1	1	1	1	1	1	0		1	0	0	0	0	0	0	0	0	0		5	1
975	1		4	244	0	0	0		0		0	0	0	0	0	0	0	0	0	0		0		4	1	0	0		1	0	1	1	1	1	0		1	0	0	0	0	0	0	0	0	0		4	2
976	1		4	244	0	0	1	1	0		0	0	0	0	0	0	0	0	0	0		0		4	1	0	0		0	0	1	1	1	1	0		1	0	0	0	0	0	0	0	0	0		5	7
977	1		6	244	0	0	0		0		0	0	0	0	0	0	0	0	0	0		0		3	1	0	1	0	1	1	1	0	0	0	0		1	0	0	0	0	0	0	0	0	0		5	6
978	1		4	244	0	1	1	1	0		0	0	0	0	0	0	0	0	0	0		0		4	0	0	1	1	1	1	0	1	1	1	0		1	0	0	0	0	0	0	0	0	0		5	6
979	1										0	0	0	0	0	0	0	0	0												0	0	0	0	0		0	0	0	0	0	0	0	0	0	0
980	1		6	244	0	0	1	1	0		0	0	0	0	0	0	0	0	0	0		0		3	0	0	0		0	0	0	1	0	1	0		1	0	0	0	0	0	0	0	0	0		4	2
981	1		4	20	1	0	0		0		0	0	0	0	0	0	0	0	0	0		0		1	0	0	1	1	1	1	1	1	1	1	0		1	0	0	0	0	0	0	0	0	0		5	6
982	1										0	0	0	0	0	0	0	0	0												0	0	0	0	0		0	0	0	0	0	0	0	0	0	0
983	1		9	244	1	0	1	1	0		0	0	0	0	0	0	0	0	0	1	4	1	0	4	1	1	1	0	0	0	1	1	0	1	0		0	0	0	0	0	0	1	0	0	0		5	6
984	1		3	31	0	0	1	1	0		0	0	0	0	0	0	0	0	0	0		0		4	1	0	1	0	0	1	0	1	0	1	0		1	0	0	0	0	0	0	0	0	0		5	3
985	1		6	244	1	1	1	1	0		0	0	0	0	0	0	0	0	0	0		0		3	1	1	0		0	0	1	1	0	1	0		1	0	0	0	0	0	0	0	0	0		5	3
986	1		6	244	0	0	1	1	0		0	0	0	0	0	0	0	0	0	0		0									0	0	0	0	0		0	0	0	0	0	0	0	0	0	0
987	1		6	244	0	1	0		0		0	0	0	0	0	0	0	0	0	0		0		4	0	0	1	0	1	0	1	1	0	1	0		1	0	0	0	0	0	0	0	0	0		4	6
988	1		4	244	0	0	0		1	1	0	0	0	0	0	0	0	1	0	1	4	1	1	3	0	1	0		1	1	1	1	1	1	0		1	0	0	0	0	0	0	0	0	0		5	5
989	1		4	177	1	1	1	1	0		0	0	0	0	0	0	0	0	0	0		0		4	1	1	0		1	1	1	1	1	1	0		1	0	0	0	0	0	0	0	0	0		3	1
990	16		6	11	0	0	0		0		0	0	0	0	0	0	0	0	0	0		0		2	1	1	1	0	1	1	0	1	0	1	0		1	0	0	0	0	0	0	0	0	0		5	2
991	1		6	244	0	0					0	0	0	0	0	0	0	0	0												0	0	0	0	0		0	0	0	0	0	0	0	0	0	0
992	1		1	244	0	0	1	1	1	1	1	0	0	0	0	0	0	0	0	0		0		4	1	1	1	1	1	1	1	1	0	1	0		1	0	0	0	0	0	0	0	0	0		4	5
993	1		4	244	1	0	1	1	0		0	0	0	0	0	0	0	0	0	0		0		3	1	1	0		1	1	1	1	0	1	1	Been washing my scrubs straight from work and wiping down work stations	0	0	0	0	0	0	1	0	0	0		5	6
994	1		9	244	0	0	0		1	0	0	1	0	0	1	0	0	0	0	0		0		4	1	1	0		1	0	1	1	1	1	0		1	0	0	0	0	0	0	0	0	0		5	5
995	1		6	244	0	1	0		0		0	0	0	0	0	0	0	0	0	0		0		3	1	1	0		0	0	1	1	1	1	0		1	0	0	0	0	0	0	0	0	0		3	4
996	1		4	125	1	0	1	2	0		0	0	0	0	0	0	0	0	0	1	4	1	0	3	1	1	1	1	1	1	1	1	0	1	0		1	0	0	0	0	0	0	0	0	0		5	5
997	1		8	244	0	0	0		0		0	0	0	0	0	0	0	0	0	0		0									0	0	0	0	0		0	0	0	0	0	0	0	0	0	0
998	1		9	244	0	0	1	1	1	1	1	0	1	0	1	0	1	0	0	1	2	1	0	4	0	0	1	0	1	0	1	0	0	1	1	Wear face shields	1	0	0	0	0	0	0	0	0	0		5	5
999	1		6	244	1	0	1	2	0		0	0	0	0	0	0	0	0	0	0		0		4	1	1	1	0	1	1	1	1	0	1	0		1	0	0	0	0	0	0	0	0	0		5	7
1000	1		8	244	1	1	0		0		0	0	0	0	0	0	0	0	0	0		0		4	1	1	0		1	1	0	1	0	1	0		0	0	0	0	0	0	0	0	1	0		5	6
1001	17			31							0	0	0	0	0	0	0	0	0												0	0	0	0	0		0	0	0	0	0	0	0	0	0	0
1002	1		6	244	1	1	0		0		0	0	0	0	0	0	0	0	0	0		0									0	0	0	0	0		0	0	0	0	0	0	0	0	0	0
1003	1		4	244	0	0	1	1	1	0	0	1	0	0	1	0	0	0	0	0		0		3	1	1	0		0	1	1	1	0	1	0		0	0	1	0	0	0	0	1	1	0		5	6
1004	1										0	0	0	0	0	0	0	0	0												0	0	0	0	0		0	0	0	0	0	0	0	0	0	0
1005	1										0	0	0	0	0	0	0	0	0												0	0	0	0	0		0	0	0	0	0	0	0	0	0	0
1006	1		11								0	0	0	0	0	0	0	0	0												0	0	0	0	0		0	0	0	0	0	0	0	0	0	0
1007	1										0	0	0	0	0	0	0	0	0												0	0	0	0	0		0	0	0	0	0	0	0	0	0	0
1008	1		3		0	0	0		0		0	0	0	0	0	0	0	0	0	0		0									0	0	0	0	0		0	0	0	0	0	0	0	0	0	0
1009	1		6	244	0	0	1	1	0		0	0	0	0	0	0	0	0	0	0		0		4	0	1	1	1	1	1	1	0	0	1	0		1	0	0	0	0	0	0	0	0	0		5	7
1010	1		6	244	0	0	0		0		0	0	0	0	0	0	0	0	0					4	1	1	1	1	1	1	1	1	1	1	0		1	0	0	0	0	0	0	0	0	0		5	2
1011	1		3		1	0	0		0		0	0	0	0	0	0	0	0	0	0		0		3	0	1	0		1	1	0	1	0	1	0		1	0	0	0	0	0	0	0	0	0		5	2
1012	16		4		0	1	0		0		0	0	0	0	0	0	0	0	0	0		0		4	0	0	1	0	0	1	0	1	0	1	1	Desinfectar todo lo q entra en casa	1	0	0	0	0	0	0	0	0	0			1
1013	1		4	244	0	0	1	1	0		0	0	0	0	0	0	0	0	0	0		0									0	0	0	0	0		0	0	0	0	0	0	0	0	0	0
1014	1		6	244	1	0	1	1	0		0	0	0	0	0	0	0	0	0	0		0		3	1	1	1	0	0	1	1	1	1	1	0		1	0	0	0	0	0	0	0	0	0		5	5
1015	1		4	244	1	0	0		0		0	0	0	0	0	0	0	0	0	0		0		3	1	1	1	0	0	1	0	1	0	1	0		1	0	0	0	0	0	0	0	0	0		5	2
1016	1		6	244	0	0	0		0		0	0	0	0	0	0	0	0	0	0		0		4	0	0	1	1	1	0	1	1	0	1	0		1	0	0	0	0	0	0	0	0	0		5	4
1017	1		6	244	0	0	1	2	1	1	1	0	0	0	0	0	1	0	0	0		0		4	0	0	0		0	0	1	1	0	1	0		1	0	0	0	0	0	0	0	0	0		4	2
1018	1		6	244	0	1	1	1	1	0	1	0	0	0	0	0	1	0	0	1	2	1									0	0	0	0	0		0	0	0	0	0	0	0	0	0	0
1019	3			49							0	0	0	0	0	0	0	0	0												0	0	0	0	0		0	0	0	0	0	0	0	0	0	0
1020	1		6	244	0	1	0		0		0	0	0	0	0	0	0	0	0	0		0		4	1	1	1	1	1	1	1	1	0	1	0		1	0	0	0	0	0	0	0	0	0		5	5
1021	1										0	0	0	0	0	0	0	0	0												0	0	0	0	0		0	0	0	0	0	0	0	0	0	0
1022	1		4	15	1	1	1	1	0		0	0	0	0	0	0	0	0	0	0		0									0	0	0	0	0		0	0	0	0	0	0	0	0	0	0
1023	3		6	49	0	0	0		0		0	0	0	0	0	0	0	0	0	0		0		2	0	1	1	1	1	0	1	1	0	1	0		1	0	0	0	0	0	0	0	0	0		5	7
1024	1		6		1	0	1	2	0		0	0	0	0	0	0	0	0	0	0		0		2	0	1	0		0	1	1	1	1	1	0		1	0	0	0	0	0	0	0	0	0		5	1
1025	1		8	244	0	0	1	1	0		0	0	0	0	0	0	0	0	0	1	4	1	0	3	1	1	1	1	1	1	1	1	0	1	0		0	0	0	0	0	0	0	1	0	0		5	5
1026	1		6	244	1	0	1	1	0		0	0	0	0	0	0	0	0	0	0		0									0	0	0	0	0		0	0	0	0	0	0	0	0	0	0
1027	1		4	244	1	1	1	2	0		0	0	0	0	0	0	0	0	0	0		0		3	1	1	1	0	0	1	1	1	1	1	0		1	0	0	0	0	0	0	0	0	0		3	2
1028	1		6	244	0	1	0		1	0	1	0	0	0	0	0	0	0	0	0		0		4	1	1	1	0	0	1	1	1	1	1	0		1	0	0	0	0	0	0	0	0	0		5	1
1029	1		6	244	1	0	1	1	1	1	0	0	1	0	0	0	0	0	0	0		0		3	1	1	1	0	1	0	0	1	0	1	0		0	0	0	0	0	1	0	0	0	0		4	2
1030	1										0	0	0	0	0	0	0	0	0												0	0	0	0	0		0	0	0	0	0	0	0	0	0	0
1031	1		6	244	1	0	1	1	0		0	0	0	0	0	0	0	0	0	0		0		3	1	1	0		0	0	1	1	0	1	0		1	0	0	0	0	0	0	0	0	0		5	5
1032	1										0	0	0	0	0	0	0	0	0												0	0	0	0	0		0	0	0	0	0	0	0	0	0	0
1033	10		4	113	0	0	1	2	1	0	0	1	0	1	1	0	0	0	1	1	3	2	1	4	1	1	0		0	0	1	1	1	1	0		0	0	0	0	1	1	0	0	0	0		5	2
1034	1		4	244	1	0	1	1	0		0	0	0	0	0	0	0	0	0	0		0		3	0	1	0		1	0	1	1	1	1	0		1	0	0	0	0	0	0	0	0	0		4	6
1035	17		10	31	1	1	1	2	0		0	0	0	0	0	0	0	0	0	1	3	1	0	3	1	0	1	1	1	1	0	1	0	1	0		1	0	0	0	0	0	0	0	0	0		4	1
1036	1										0	0	0	0	0	0	0	0	0												0	0	0	0	0		0	0	0	0	0	0	0	0	0	0
1037	1		6		1	0	1	1	0		0	0	0	0	0	0	0	0	0	0		0									0	0	0	0	0		0	0	0	0	0	0	0	0	0	0
1038	4		1	113	0	0	0		0		0	0	0	0	0	0	0	0	0	0		0		3	0	1	1	1	1	1	1	1	0	1	0		0	0	0	1	0	1	0	0	0	0		5	1
1039	1		4	244	0	0					0	0	0	0	0	0	0	0	0												0	0	0	0	0		0	0	0	0	0	0	0	0	0	0
1040	10		4	113	0	0	1	2	0		0	0	0	0	0	0	0	0	0	0		0		4	0	0	0		0	0	1	0	0	1	0		1	0	0	0	0	0	0	0	0	0		5	5
1041	10		6	113	0	0	0		0		0	0	0	0	0	0	0	0	0	0		0		4	1	0	0		1	1	1	1	1	1	0		1	0	0	0	0	0	0	0	0	0		5	1
1042	10		9	113	0	0	0		0		0	0	0	0	0	0	0	0	0	0		0									0	0	0	0	0		0	0	0	0	0	0	0	0	0	0
1043	1										0	0	0	0	0	0	0	0	0												0	0	0	0	0		0	0	0	0	0	0	0	0	0	0
1044	1										0	0	0	0	0	0	0	0	0												0	0	0	0	0		0	0	0	0	0	0	0	0	0	0
1045	1										0	0	0	0	0	0	0	0	0												0	0	0	0	0		0	0	0	0	0	0	0	0	0	0
1046	1		6	244	0	0	1	1	1	1	1	0	1	0	1	0	1	0	0	0		0		4	1	1	0		0	0	1	1	1	1	0		1	0	0	0	0	0	0	0	0	0		5	7
1047	4		1	81	0	0	0		0		0	0	0	0	0	0	0	0	0	0		0		3	0	1	0		1	1	0	1	0	1	0		0	0	0	1	0	0	0	1	0	0		5	6
1048	1		4	106	1	1	1	1	0		0	0	0	0	0	0	0	0	0	0		0		4	1	1	0		1	0	1	1	1	1	0		1	0	0	0	0	0	0	0	0	0		5	2
1049	10			113							0	0	0	0	0	0	0	0	0												0	0	0	0	0		0	0	0	0	0	0	0	0	0	0
1050	1		3	108	0	1	1	1	0		0	0	0	0	0	0	0	0	0	0		0		4	1	0	1	0	1	0	1	1	1	1	0		1	0	0	0	0	0	0	0	0	0		5	2
1051	10		4	113	0	0	0		1	1	0	0	0	0	0	0	1	0	0	1	2	1	0	4	1	1	1	1	1	0	1	1	0	1	0		1	0	0	0	0	0	0	0	0	0		5	5
1052	1		1								0	0	0	0	0	0	0	0	0												0	0	0	0	0		0	0	0	0	0	0	0	0	0	0
1053	1										0	0	0	0	0	0	0	0	0												0	0	0	0	0		0	0	0	0	0	0	0	0	0	0
1054	1		3	106	0	0	1	1	0		0	0	0	0	0	0	0	0	0	0		0									0	0	0	0	0		0	0	0	0	0	0	0	0	0	0
1055	1		6	115	1	0	1	2	0		0	0	0	0	0	0	0	0	0	0		0		4	0	0	1	1	1	1	0	0	1	1	0		1	0	0	0	0	0	0	0	0	0		5	1
1056	1										0	0	0	0	0	0	0	0	0												0	0	0	0	0		0	0	0	0	0	0	0	0	0	0
1057	10			113							0	0	0	0	0	0	0	0	0												0	0	0	0	0		0	0	0	0	0	0	0	0	0	0
1058	10		4	113	0	0	0		0		0	0	0	0	0	0	0	0	0	0		0		4	0	0	1	0	0	0	1	1	0	1	0		0	0	0	0	0	0	0	0	0	0		4	4
1059	17		9	31	0	1	1	1	1	0	0	1	0	1	0	0	0	0	1	0		0		4	0	0	1	1	1	1	0	1	0	1	0		1	0	0	0	0	0	0	0	0	0		5	1
1060	10		4	113	0	0	0		0		0	0	0	0	0	0	0	0	0	0		0		4	0	0	1	1	0	0	1	1	1	1	0		1	0	0	0	0	0	0	0	0	0		1	5
1061	17		6	31	0	0	1	1	1	0	0	0	0	0	0	1	0	0	0	0		0		3	0	1	1	0	1	0	0	1	0	1	0		1	0	0	0	0	0	0	0	0	0		5	5
1062	1		4	113	1	1	1	3	1	1	1	0	0	0	0	0	0	0	0	1	2	1	0								0	0	0	0	0		0	0	0	0	0	0	0	0	0	0
1063	1		6	244	1	0	1	2	1	0	0	1	0	1	1	0	0	0	0	0		0		4	0	1	1	0	1	0	1	1	1	1	0		1	0	0	0	0	0	0	0	0	0		4	4
1064	1		4	180	0	0	1	1	0		0	0	0	0	0	0	0	0	0	0		0		4	1	1	0		0	0	1	0	0	1	0		1	0	0	0	0	0	0	0	0	0		2	1
1065	1		4	64	1	0	1	1	0		0	0	0	0	0	0	0	0	0	0		0		4	0	0	0		1	1	1	1	0	1	0		1	0	0	0	0	0	0	0	0	0		5	6
1066	4		3	81	0	0					0	0	0	0	0	0	0	0	0												0	0	0	0	0		0	0	0	0	0	0	0	0	0	0
1067	1		6	244	0	0	0		0		0	0	0	0	0	0	0	0	0	0		0									0	0	0	0	0		0	0	0	0	0	0	0	0	0	0
1068	4		4	81	0	0	1	1	0		0	0	0	0	0	0	0	0	0	0		0		3	1	1	0		1	1	0	1	0	1	0		0	1	0	0	0	0	0	0	1	0		5	6
1069	1		4	106	1	0	1	1	0		0	0	0	0	0	0	0	0	0	0		0									0	0	0	0	0		0	0	0	0	0	0	0	0	0	0
1070	1										0	0	0	0	0	0	0	0	0												0	0	0	0	0		0	0	0	0	0	0	0	0	0	0
1071	16		4	11	0	0	0		0		0	0	0	0	0	0	0	0	0	0		0		3	0	0	1	0	1	1	1	1	0	1	0		1	0	0	0	0	0	0	0	0	0		5	6
1072	10		6	113	1	0	1	3	1	1	0	0	0	0	0	0	0	1	0	1	3	1	0	4	1	1	0		1	1	1	1	0	0	0		1	0	0	0	0	0	0	0	0	0		4	2
1073	1		1	106	1	1	1	1	1	0	0	0	0	0	1	0	0	0	0	0		0		2	1	0	0		0	0	1	1	0	1	0		1	0	0	0	0	0	0	0	0	0		5	4
1074	10		4	113	0	0	0		0		0	0	0	0	0	0	0	0	0	0		0		4	1	1	1	0	0	0	1	1	0	0	0		1	0	0	0	0	0	0	0	0	0		5	5
1075	1		6	242	0	1	1	2	1	1	1	0	0	0	0	0	0	0	0	0		0									0	0	0	0	0		0	0	0	0	0	0	0	0	0	0
1076	10		6	113	0	0	1	2	0		0	0	0	0	0	0	0	0	0	0		0		4	0	0	0		0	1	1	1	1	1	0		1	0	0	0	0	0	0	0	0	0		5	5
1077	16		4		0	0	0		0		0	0	0	0	0	0	0	0	0	0		0		4	0	0	1	1	1	1	0	1	0	1	0		0	0	0	0	0	1	0	0	0	0		5	6
1078	1		6	244	1	0	1	2	0		0	0	0	0	0	0	0	0	0	0		0		3	1	1	0		0	0	1	1	0	1	0		1	0	0	0	0	0	0	0	0	0		5	5
1079	1		4	242	0	1	1	1	0		0	0	0	0	0	0	0	0	0	0		0		3	1	0	1	1	1	1	0	1	1	1	0		0	1	1	1	0	0	0	0	0	0		5	4
1080	17		4	31	1	0	1	1	0		0	0	0	0	0	0	0	0	0	0		0		4	1	0	1	0	1	1	1	1	0	1	0		0	0	0	0	0	0	0	0	0	1	Menor risco, medo de acabar	5	3
1081	16		4	11	0	0	0		0		0	0	0	0	0	0	0	0	0	0		0		2	0	1	1	1	1	1	1	1	1	1	0		1	0	0	0	0	0	0	0	0	0		5	7
1082	1		6	244	1	0	1	2	0		0	0	0	0	0	0	0	0	0	0		0		3	1	1	0		0	1	1	1	1	0	0		1	0	0	0	0	0	0	0	0	0		5	2
1083	1		8	244	0	1	1	1	0		0	0	0	0	0	0	0	0	0	0		0		4	1	1	0		1	1	0	0	0	1	0		0	0	0	0	0	0	1	0	0	0		5	6
1084	1		4	106	1	0	1	1	0		0	0	0	0	0	0	0	0	0	0		0		4	1	1	1	0	0	1	1	1	0	1	0		1	0	0	0	0	0	0	0	0	0		3	1
1085	1		6	244	1	0	1	2	0		0	0	0	0	0	0	0	0	0	0		0		3	1	1	1	0	1	1	1	1	0	1	0		1	0	0	0	0	0	0	0	0	0		5	7
1086	1		6	244	1	0	1	2	0		0	0	0	0	0	0	0	0	0	0		0		3	1	1	1	0	1	1	1	1	0	1	0		1	0	0	0	0	0	0	0	0	0		5	3
1087	16		4	11	1	1	1	1	0		0	0	0	0	0	0	0	0	0	0		0		3	0	0	1	1	1	1	0	1	0	1	0		1	0	0	0	0	0	0	0	0	0		5	6
1088	1		6	244	1	0	1	1	1	0	0	1	0	0	0	0	0	0	0	0		0		3	1	1	1	1	1	1	1	1	0	0	0		1	0	0	0	0	0	0	0	0	0		5	6
1089	10		4	113	0	0	1	2	1	0	0	0	0	1	0	0	0	0	0	0		0		4	1	1	1	1	1	1	1	1	0	1	0		1	0	0	0	0	0	0	0	0	0		5	3
1090	16		4	11	0	0	0		0		0	0	0	0	0	0	0	0	0	0		0		3	1	1	1	1	1	1	0	1	0	1	0		0	0	0	0	0	1	0	0	0	0		1	6
1091	1		6	244	1	0	1	2	1	0	1	0	0	0	1	0	0	0	0	0		0		4	0	0	0		0	0	0	0	0	0	1	I had to resign from my previous workplace due to being admonished and threatened a write up for insubordination for wearing a mask.	0	0	0	0	0	0	1	0	0	0		4	2
1092	1		6	244	1	1	1	1	1	1	0	0	1	0	1	0	0	0	0	1	5	1	0								0	0	0	0	0		0	0	0	0	0	0	0	0	0	0
1093	10		3	113	0	0					0	0	0	0	0	0	0	0	0												0	0	0	0	0		0	0	0	0	0	0	0	0	0	0
1094	10		3	113	0	0	1	2	1	0	1	0	0	0	1	0	0	0	0	0		0		4	0	0	1	0	1	0	1	1	0	1	0		1	0	0	0	0	0	0	0	0	0		4	1
1095	17			31							0	0	0	0	0	0	0	0	0												0	0	0	0	0		0	0	0	0	0	0	0	0	0	0
1096	10			113							0	0	0	0	0	0	0	0	0												0	0	0	0	0		0	0	0	0	0	0	0	0	0	0
1097	16		4	11	0	0	0		0		0	0	0	0	0	0	0	0	0	0		0									0	0	0	0	0		0	0	0	0	0	0	0	0	0	0
1098	1		6	244	1	0					0	0	0	0	0	0	0	0	0												0	0	0	0	0		0	0	0	0	0	0	0	0	0	0
1099	17		4	31	0	0	1	1	0		0	0	0	0	0	0	0	0	0	0		0		4	1	0	1	0	1	1	1	1	0	1	0		1	0	0	0	0	0	0	0	0	0		5	1
1100	1		6	244	1	1	1	2	1	1	1	0	0	0	0	0	0	1	0	0		0		4	1	1	1	0	0	0	0	1	1	1	0		1	0	0	0	0	0	0	0	0	0		5	2
1101	17			31							0	0	0	0	0	0	0	0	0												0	0	0	0	0		0	0	0	0	0	0	0	0	0	0
1102	1		4		0	0	1	2	0		0	0	0	0	0	0	0	0	0	0		0		4	1	0	0		1	1	1	1	0	1	0		1	0	0	0	0	0	0	0	0	0		4	2
1103	1		4	31	0	0	0		1	0	0	1	0	0	0	0	0	0	1	0		0		4	0	0	0		0	0	1	1	0	1	0		1	0	0	0	0	0	0	0	0	0		5	1
1104	1		4	113	0	0	0		0		0	0	0	0	0	0	0	0	0	0		0		3	1	1	1	0	0	0	1	1	0	1	0		0	0	0	0	0	0	0	0	0	1	I didn't want to "waste" materials that could have been used by other more "fragile" colleagues i.e. older colleagues etc.	5	5
1105	1		6	244	1	0	1	1	0		0	0	0	0	0	0	0	0	0	0		0		4	1	0	1	1	1	1	1	1	1	1	0		1	0	0	0	0	0	0	0	0	0		5	3
1106	1		6	244	1	1	1	2	1	0	0	0	0	1	0	0	0	0	0	0		0		4	0	1	0		1	0	1	1	0	1	0		0	0	0	0	0	1	0	0	0	0		5	4
1107	10			113							0	0	0	0	0	0	0	0	0												0	0	0	0	0		0	0	0	0	0	0	0	0	0	0
1108	1										0	0	0	0	0	0	0	0	0												0	0	0	0	0		0	0	0	0	0	0	0	0	0	0
1109	10			113	0	0	0		0		0	0	0	0	0	0	0	0	0	0		0									0	0	0	0	0		0	0	0	0	0	0	0	0	0	0
1110	1		4	48	0	1	0		0		0	0	0	0	0	0	0	0	0	0		0		3	1	1	1	0	1	0	0	1	1	1	0		0	1	0	0	0	0	0	0	0	0		5	3
1111	10		3	113	0	0	1	2	1	0	0	0	0	1	0	0	0	0	0	1	3	2	1	4	1	1	1	0	0	0	1	1	1	1	0		1	0	0	0	0	0	0	0	0	0		5	2
1112	16		4	11	0	1	0		0		0	0	0	0	0	0	0	0	0	0		0		3	1	0	1	1	1	1	1	0	0	1	0		1	0	0	0	0	0	0	0	0	0		5	6
1113	1										0	0	0	0	0	0	0	0	0												0	0	0	0	0		0	0	0	0	0	0	0	0	0	0
1114	2										0	0	0	0	0	0	0	0	0												0	0	0	0	0		0	0	0	0	0	0	0	0	0	0
1115	1		6	244	1	1	1	1	0		0	0	0	0	0	0	0	0	0	0		0		3	0	0	1	0	1	0	0	1	0	1	0		1	0	0	0	0	0	0	0	0	0		4	5
1116	10		4	113	0	0	1	2	0		0	0	0	0	0	0	0	0	0	0		0		3	1	1	1	0	0	0	1	1	0	0	0		1	0	0	0	0	0	0	0	0	0		5	3
1117	10			113	0	0	1	1	0		0	0	0	0	0	0	0	0	0	0		0		3	1	1	0		1	0	0	0	0	1	0		0	0	0	0	0	0	0	0	1	0		3	3
1118	1		6	244	1	0	1	3	1	0	0	0	0	1	0	0	0	0	0	0		0		4	0	1	0		0	0	1	1	1	1	0		1	0	0	0	0	0	0	0	0	0		5	7
1119	1		8	244	1	0	1	1	0		0	0	0	0	0	0	0	0	0	0		0		3	1	1	1	1	1	1	1	1	1	1	0		0	0	0	1	0	0	0	0	0	0		5	6
1120	10		4	113	0	0	1	2	0		0	0	0	0	0	0	0	0	0	0		0		4	1	1	1	0	1	0	1	1	1	1	0		1	0	0	0	0	0	0	0	0	0		5	2
1121	1		4	31	0	0	1	1	0		0	0	0	0	0	0	0	0	0	0		0		4	0	0	0		1	1	0	1	0	1	0		0	0	0	1	0	1	0	0	0	0		4	6
1122	10		4	113	0	0	1	2	0		0	0	0	0	0	0	0	0	0	1	4	1	0	3	1	1	1	1	1	1	1	1	1	1	0		1	0	0	0	0	0	0	0	0	0		4	5
1123	1		6	244	1	1	1	2	0		0	0	0	0	0	0	0	0	0	0		0		4	0	1	0		0	0	0	1	1	0	0		1	0	0	0	0	0	0	0	0	0		4	5
1124	1										0	0	0	0	0	0	0	0	0												0	0	0	0	0		0	0	0	0	0	0	0	0	0	0
1125	1		6	244	1	1	1	2	1	1	0	0	1	0	1	0	0	0	0	1	4	1	0	4	1	1	1	0	1	1	0	0	1	1	0		0	0	0	0	0	0	0	1	0	0		5	4
1126	16		4	11	0	1	0		0		0	0	0	0	0	0	0	0	0	0		0		4	0	0	1	0	1	1	1	1	1	1	0		1	0	0	0	0	0	0	0	0	0		5	6
1127	1		9	244	1	1	1	2	1	0	0	0	0	0	0	0	1	0	0	0		0		4	1	1	0		1	1	1	0	0	1	0		1	0	0	0	0	0	0	0	0	0		5	6
1128	10		4	113	0	0	1	1	0		0	0	0	0	0	0	0	0	0	0		0		4	1	1	0		1	0	1	1	1	1	0		1	0	0	0	0	0	0	0	0	0		1	5
1129	1		4	15	0	0	0		0		0	0	0	0	0	0	0	0	0	0		0		4	0	1	1	0	0	0	0	1	1	1	0		0	0	0	0	1	1	0	0	0	0		5	3
1130	10		1	113	0	0	0		0		0	0	0	0	0	0	0	0	0	0		0		3	0	0	1	1	0	0	0	0	0	1	0		1	0	0	0	0	0	0	0	0	0		3	1
1131	1										0	0	0	0	0	0	0	0	0												0	0	0	0	0		0	0	0	0	0	0	0	0	0	0
1132	1		4	15	0	1	1	1	1	1	0	0	0	0	0	0	0	1	0	1	5	1	0	4	0	1	1	1	1	1	0	1	0	1	0		0	0	0	0	0	1	0	0	0	0		5	6
1133	1										0	0	0	0	0	0	0	0	0												0	0	0	0	0		0	0	0	0	0	0	0	0	0	0
1134	17			31							0	0	0	0	0	0	0	0	0												0	0	0	0	0		0	0	0	0	0	0	0	0	0	0
1135	1		6	244	1	0	1	1	1	1	1	0	0	0	0	0	1	0	0	0		0		4	1	1	0		0	0	1	1	1	1	0		1	0	0	0	0	0	0	0	0	0		4	1
1136	16		4	52	0	0	0		0		0	0	0	0	0	0	0	0	0	0		0		4	1	1	0		1	0	1	1	0	1	0		1	0	0	0	0	0	0	0	0	0		5	5
1137	17		8	31	1	0	1	1	0		0	0	0	0	0	0	0	0	0	0		0		3	0	0	1	1	1	0	1	1	0	1	1	Comecei a ter mais cuidado com a higienização das roupas, calçados e materiais trazidos de fora para dentro da minha casa, principalmente os que eu utilizo em meu ambiente de trabalho (hospital).	1	0	0	0	0	0	0	0	0	0		5	1
1138	1										0	0	0	0	0	0	0	0	0												0	0	0	0	0		0	0	0	0	0	0	0	0	0	0
1139	2										0	0	0	0	0	0	0	0	0												0	0	0	0	0		0	0	0	0	0	0	0	0	0	0
1140	1										0	0	0	0	0	0	0	0	0												0	0	0	0	0		0	0	0	0	0	0	0	0	0	0
1141	16		4	52	0	0	0		0		0	0	0	0	0	0	0	0	0	0				4	1	1	1	0	1	1	1	1	1	1	0		1	0	0	0	0	0	0	0	0	0		1	6
1142	10		4	113	0	0	1	1	0		0	0	0	0	0	0	0	0	0	0		0		4	1	1	1	1	0	1	1	1	0	1	0		1	0	0	0	0	0	0	0	0	0		4	2
1143	1										0	0	0	0	0	0	0	0	0												0	0	0	0	0		0	0	0	0	0	0	0	0	0	0
1144	1		4		0	0	0		0		0	0	0	0	0	0	0	0	0	0		0		4	0	0	0		0	0	1	1	1	1	0		1	0	0	0	0	0	0	0	0	0		5	1
1145	1		1			0					0	0	0	0	0	0	0	0	0												0	0	0	0	0		0	0	0	0	0	0	0	0	0	0
1146	1		6	244	0	1	0		0		0	0	0	0	0	0	0	0	0	0		0		3	1	1	0		0	0	1	1	0	1	0		1	0	0	0	0	0	0	0	0	0		5	4
1147	1		6	244	0	0	1	1	0		0	0	0	0	0	0	0	0	0	0		0		4	1	1	0		0	0	1	1	0	1	0		1	0	0	0	0	0	0	0	0	0		5	2
1148	15		11	225							0	0	0	0	0	0	0	0	0												0	0	0	0	0		0	0	0	0	0	0	0	0	0	0
1149	1										0	0	0	0	0	0	0	0	0												0	0	0	0	0		0	0	0	0	0	0	0	0	0	0
1150	1		6	244	1	1	1	1	1	0	0	1	0	0	0	0	0	0	0	0		0		3	1	1	0		1	0	0	0	0	1	1	Began collecting my own PPE in anticipation of surge	1	0	0	0	0	0	0	0	0	0		5	5
1151	10		1	113	0	0	0		0		0	0	0	0	0	0	0	0	0	0		0		4	1	0	0		0	0	0	1	0	0	0		1	0	0	0	0	0	0	0	0	0		5	2
1152	17			31							0	0	0	0	0	0	0	0	0												0	0	0	0	0		0	0	0	0	0	0	0	0	0	0
1153	1		6	244	1	1	1	1	0		0	0	0	0	0	0	0	0	0	0		0		4	0	0	1	0	1	1	1	1	1	1	0		1	0	0	0	0	0	0	0	0	0		5	6
1154	10		9	113	0	0	0		0		0	0	0	0	0	0	0	0	0	0		0									0	0	0	0	0		0	0	0	0	0	0	0	0	0	0
1155	1		6	244	1	1	1	2	0		0	0	0	0	0	0	0	0	0	0		0		4	1	1	0		0	0	1	1	0	1	1	I self isolate when I'm not working so my family isn't exposed. I wear scrub caps to cover my hair.	0	0	0	0	0	0	1	0	0	0		5	3
1156	1										0	0	0	0	0	0	0	0	0												0	0	0	0	0		0	0	0	0	0	0	0	0	0	0
1157	1		6	244	1	0	1	2	0		0	0	0	0	0	0	0	0	0	0		0		4	1	1	0		0	0	1	1	1	1	0		1	0	0	0	0	0	0	0	0	0		5	1
1158	15		6	225	0	1	0		0		0	0	0	0	0	0	0	0	0	0		0		4	1	1	1	1	1	1	1	1	0	1	0		1	0	0	0	0	0	0	0	0	0		5	7
1159	1		6	244	0	0	0		0		0	0	0	0	0	0	0	0	0	0		0		3	1	1	0		0	0	0	1	0	1	0		1	0	0	0	0	0	0	0	0	0		5	2
1160	1		6	244	1	1	1	2	0		0	0	0	0	0	0	0	0	0	0		0		3	1	1	1	0	1	0	1	1	1	1	0		0	0	0	0	1	1	0	0	0	0		2	2
1161	2										0	0	0	0	0	0	0	0	0												0	0	0	0	0		0	0	0	0	0	0	0	0	0	0
1162	1										0	0	0	0	0	0	0	0	0												0	0	0	0	0		0	0	0	0	0	0	0	0	0	0
1163	1		6	225	1	1	0		0		0	0	0	0	0	0	0	0	0	0		0									0	0	0	0	0		0	0	0	0	0	0	0	0	0	0
1164	1										0	0	0	0	0	0	0	0	0												0	0	0	0	0		0	0	0	0	0	0	0	0	0	0
1165	1		3	113	0	0	1	1	0		0	0	0	0	0	0	0	0	0	0		0		3	1	1	1	1	1	1	1	1	0	1	0		1	0	0	0	0	0	0	0	0	0		5	1
1166	17		4	31	0	0	1	2	1	0	0	0	0	1	1	0	0	0	0	0		0		4	1	1	0		0	0	1	1	1	1	0		1	0	0	0	0	0	0	0	0	0		5	3
1167	1		6	244	1	0	1	2	0		0	0	0	0	0	0	0	0	0	0		0		3	1	1	1	0	1	0	1	1	1	1	0		1	0	0	0	0	0	0	0	0	0		5	6
1168	2										0	0	0	0	0	0	0	0	0												0	0	0	0	0		0	0	0	0	0	0	0	0	0	0
1169	1										0	0	0	0	0	0	0	0	0												0	0	0	0	0		0	0	0	0	0	0	0	0	0	0
1170	1		6	244	1	1	1	2	0		0	0	0	0	0	0	0	0	0	0		0		4	1	1	0		0	0	1	1	0	1	0		1	0	0	0	0	0	0	0	0	0		4	4
1171	1		4	70	0	0	0		0		0	0	0	0	0	0	0	0	0	0		0		4	0	0	0		0	0	0	1	0	1	0		1	0	0	0	0	0	0	0	0	0		2	1
1172	17		4	31	0	1	0		0		0	0	0	0	0	0	0	0	0	0		0		3	1	1	0		0	1	0	1	0	1	0		0	0	0	0	0	0	0	0	1	0		4	2
1173	1										0	0	0	0	0	0	0	0	0												0	0	0	0	0		0	0	0	0	0	0	0	0	0	0
1174	1										0	0	0	0	0	0	0	0	0												0	0	0	0	0		0	0	0	0	0	0	0	0	0	0
1175	3			49							0	0	0	0	0	0	0	0	0												0	0	0	0	0		0	0	0	0	0	0	0	0	0	0
1176	3			49							0	0	0	0	0	0	0	0	0												0	0	0	0	0		0	0	0	0	0	0	0	0	0	0
1177	1		4	40	0	0	0		0		0	0	0	0	0	0	0	0	0	0		0		4	0	0	1	0	1	1	1	1	1	1	0		1	0	0	0	0	0	0	0	0	0		5	1
1178	3			49							0	0	0	0	0	0	0	0	0												0	0	0	0	0		0	0	0	0	0	0	0	0	0	0
1179	1		6	244	1	0	1	3	0		0	0	0	0	0	0	0	0	0	0		0		3	1	1	0		1	1	1	1	0	1	0		1	0	0	0	0	0	0	0	0	0		5	1
1180	3			49							0	0	0	0	0	0	0	0	0												0	0	0	0	0		0	0	0	0	0	0	0	0	0	0
1181	3			49							0	0	0	0	0	0	0	0	0												0	0	0	0	0		0	0	0	0	0	0	0	0	0	0
1182	3			49							0	0	0	0	0	0	0	0	0												0	0	0	0	0		0	0	0	0	0	0	0	0	0	0
1183	3			49							0	0	0	0	0	0	0	0	0												0	0	0	0	0		0	0	0	0	0	0	0	0	0	0
1184	1		5	31	0	0	1	1	1	0	1	0	0	0	0	0	0	0	0	0		0		2	1	1	0		1		0	1	1	1	0		1	0	0	0	0	0	0	0	0	0		4	3
1185	3			49							0	0	0	0	0	0	0	0	0												0	0	0	0	0		0	0	0	0	0	0	0	0	0	0
1186	17		4	31	1	0	1	1	0		0	0	0	0	0	0	0	0	0	0		0		3	1	1	1	0	0	1	1	1	1	1	0		1	0	0	0	0	0	0	0	0	0		4	1
1187	3			49							0	0	0	0	0	0	0	0	0												0	0	0	0	0		0	0	0	0	0	0	0	0	0	0
1188	3			49							0	0	0	0	0	0	0	0	0												0	0	0	0	0		0	0	0	0	0	0	0	0	0	0
1189	3			49							0	0	0	0	0	0	0	0	0												0	0	0	0	0		0	0	0	0	0	0	0	0	0	0
1190	1		4	113	0	0	1	1	1	0	0	0	0	1	0	0	0	0	0	1	3	1	0	4	1	1	1	0	1	0	1	1	1	1	0		1	0	0	0	0	0	0	0	0	0		5	6
1191	1		4	31	0	0	0		0		0	0	0	0	0	0	0	0	0	0		0		4	0	0	0		0	0	1	1	0	1	0		1	0	0	0	0	0	0	0	0	0		5	1
1192	3			49							0	0	0	0	0	0	0	0	0												0	0	0	0	0		0	0	0	0	0	0	0	0	0	0
1193	1		4	113	0	0	1	1	0		0	0	0	0	0	0	0	0	0	1	3	1	0	3	1	1	0		0	0	1	1	0	0	0		1	0	0	0	0	0	0	0	0	0		5	3
1194	3			49							0	0	0	0	0	0	0	0	0												0	0	0	0	0		0	0	0	0	0	0	0	0	0	0
1195	17			31							0	0	0	0	0	0	0	0	0												0	0	0	0	0		0	0	0	0	0	0	0	0	0	0
1196	1		10		0	0	0		0		0	0	0	0	0	0	0	0	0	0		0									0	0	0	0	0		0	0	0	0	0	0	0	0	0	0
1197	1										0	0	0	0	0	0	0	0	0												0	0	0	0	0		0	0	0	0	0	0	0	0	0	0
1198	1		11								0	0	0	0	0	0	0	0	0												0	0	0	0	0		0	0	0	0	0	0	0	0	0	0
1199	1										0	0	0	0	0	0	0	0	0												0	0	0	0	0		0	0	0	0	0	0	0	0	0	0
1200	3			49							0	0	0	0	0	0	0	0	0												0	0	0	0	0		0	0	0	0	0	0	0	0	0	0
1201	1		3	106	1	0	0		0		0	0	0	0	0	0	0	0	0	0		0		3	0	1	1	0	0	0	1	1	1	0	0		1	0	0	0	0	0	0	0	0	0		5	6
1202	1		6	244	0	0	1	1	0		0	0	0	0	0	0	0	0	0	0		0		4	0	0	0		0	0	1	1	0	1	0		1	0	0	0	0	0	0	0	0	0		5	6
1203	1		6	244	1	1	1	2	1	1	0	0	1	0	1	0	0	0	0	1	2	0		4	1	1	0		1	1	1	0	1	1	1	P100	1	0	0	0	0	0	0	0	0	0		5	3
1204	1		9	244	0	1	1	1	0		0	0	0	0	0	0	0	0	0	0		0		4	0	1	0		1	0	0	1	0	1	0		1	0	0	0	0	0	0	0	0	0		5	5
1205	1		5	113	0	0	0		1	1	0	0	1	0	1	0	1	0	1	0		0									0	0	0	0	0		0	0	0	0	0	0	0	0	0	0
1206	1										0	0	0	0	0	0	0	0	0												0	0	0	0	0		0	0	0	0	0	0	0	0	0	0
1207	1										0	0	0	0	0	0	0	0	0												0	0	0	0	0		0	0	0	0	0	0	0	0	0	0
1208	1		6	244	0	1	0		0		0	0	0	0	0	0	0	0	0	0				4	1	0	1	0	1	1	1	1	0	1	0		1	0	0	0	0	0	0	0	0	0		4	3
1209	1										0	0	0	0	0	0	0	0	0												0	0	0	0	0		0	0	0	0	0	0	0	0	0	0
1210	1		6	244	1	0	1	1	1	1	0	0	1	0	0	0	0	0	0	1	4	1	0	3	0	1	1	1	0	0	1	1	1	0	0		1	0	0	0	0	0	0	0	0	0		5	7
1211	1		4	75	1	0	1	1	0		0	0	0	0	0	0	0	0	0	1	1	1	0	4	1	0	1	1	1	1	0	1	0	1	0		1	0	0	0	0	0	0	0	0	0		5	5
1212	1		4	244	0	0	1	1	0		0	0	0	0	0	0	0	0	0	0		0		4	0	1	0		1	1	1	1	1	1	0		1	0	0	0	0	0	0	0	0	0		5	2
1213	10		4	113	0	0	0		1	1	1	0	0	0	0	0	1	0	0	1	2	1	0	4	0	0	1	1	0	0	1	1	0	1	0		1	0	0	0	0	0	0	0	0	0		4	1
1214	10			113							0	0	0	0	0	0	0	0	0												0	0	0	0	0		0	0	0	0	0	0	0	0	0	0
1215	10		4	113	0	0	1	2	0		0	0	0	0	0	0	0	0	0	0		0		4	1	1	0		1	1	1	1	1	1	0		1	0	0	0	0	0	0	0	0	0		5	2
1216	10			113							0	0	0	0	0	0	0	0	0												0	0	0	0	0		0	0	0	0	0	0	0	0	0	0
1217	10		3	113	0	0	1	1	0		0	0	0	0	0	0	0	0	0	0		0		3	1	1	0		1	1	1	1	0	1	0		1	0	0	0	0	0	0	0	0	0		5	6
1218	1		4	113	0	0	1	2	0		0	0	0	0	0	0	0	0	0	1	4	1	0	4	1	1	0		1	1	1	1	1	1	0		1	0	0	0	0	0	0	0	0	0		5	5
1219	10		3	113	0	0	1	3	1	0	1	1	0	0	1	0	0	0	0	0		0		3	0	1	1	0	1	0	1	1	0	1	0		1	0	0	0	0	0	0	0	0	0		5	7
1220	10		3	113	0	0	1	1	0		0	0	0	0	0	0	0	0	0	0		0		3	1	1	0		1	1	1	1	0	1	0		1	0	0	0	0	0	0	0	0	0		5	2
1221	1		4	113	0	0	1	2	0		0	0	0	0	0	0	0	0	0	0		0		4	0	1	0		1	1	1	0	0	1	0		1	0	0	0	0	0	0	0	0	0		5	3
1222	10			113							0	0	0	0	0	0	0	0	0												0	0	0	0	0		0	0	0	0	0	0	0	0	0	0
1223	10		3	113	0	0	1	2	0		0	0	0	0	0	0	0	0	0	0		0		4	1	1	0		1	1	1	1	0	1	0		1	0	0	0	0	0	0	0	0	0		5	2
1224	1										0	0	0	0	0	0	0	0	0												0	0	0	0	0		0	0	0	0	0	0	0	0	0	0
1225	4		4	81	0	0	0		1	0	1	0	0	0	0	0	0	0	0	0		0		4	1	1	0		1	1	0	0	0	1	0		1	0	0	0	0	0	0	0	0	0		5	7
1226	10		6	113	0	0	1	2	0		0	0	0	0	0	0	0	0	0	0		0		4	1	1	0		0	0	1	1	0	0	0		1	0	0	0	0	0	0	0	0	0		5	1
1227	10		3	113	0	0	1	1	0		0	0	0	0	0	0	0	0	0	0		0		4	1	1	0		1	1	1	0	0	0	0		1	0	0	0	0	0	0	0	0	0		5	3
1228	10		6	113	0	0	1	1	1	1	0	0	1	0	0	0	0	0	0	1	4	1	1	4	0	0	0		1	1	1	1	0	1	0		1	0	0	0	0	0	0	0	0	0		4	1
1229	10		2	113	0	1					0	0	0	0	0	0	0	0	0												0	0	0	0	0		0	0	0	0	0	0	0	0	0	0
1230	10		6	113	0	0	1	2	0		0	0	0	0	0	0	0	0	0	0		0		4	1	1	0		0	1	1	1	1	1	0		1	0	0	0	0	0	0	0	0	0		5	4
1231	10		6	113	0	1	1	2	0		0	0	0	0	0	0	0	0	0	0		0		4	1	1	0		0	0	1	1	0	0	0		1	0	0	0	0	0	0	0	0	0		5	4
1232	10		4	113	0	0	1	2	1	1	0	0	0	0	0	0	1	0	0	1	3	1	0	4	1	0	0		0	1	1	1	1	1	0		1	0	0	0	0	0	0	0	0	0		5	5
1233	10		3	113	0	0	0		0		0	0	0	0	0	0	0	0	0	0		0		4	0	0	0		1	1	1	0	0	0	0		1	0	0	0	0	0	0	0	0	0		5	1
1234	1										0	0	0	0	0	0	0	0	0												0	0	0	0	0		0	0	0	0	0	0	0	0	0	0
1235	1		4	106	1	0	0		0		0	0	0	0	0	0	0	0	0	0		0		4	0	1	1	1	1	0	1	1	0	1	0		1	0	0	0	0	0	0	0	0	0		4	6
1236	10		4	113	0	0	1	2	0		0	0	0	0	0	0	0	0	0	0		0		4	1	1	0		0	1	1	1	1	1	0		1	0	0	0	0	0	0	0	0	0		5	6
1237	1										0	0	0	0	0	0	0	0	0												0	0	0	0	0		0	0	0	0	0	0	0	0	0	0
1238	17		4	31	0	1	0		0		0	0	0	0	0	0	0	0	0	0		0		4	1	0	1	1	1	1	1	1	1	1	0		0	0	0	0	0	0	0	0	0	0		5	5
1239	10		6	113	1	1	1	2	1	1	0	0	1	0	0	0	0	0	0	1	3	2	1	3	1	0	0		1	1	1	1	1	1	0		1	0	0	0	0	0	0	0	0	0		5	7
1240	10		4	113	0	0	1	2	0		0	0	0	0	0	0	0	0	0	0		0		4	1	1	0		1	1	1	1	0	0	0		1	0	0	0	0	0	0	0	0	0		5	7
1241	1		6	244	0	0	0		0		0	0	0	0	0	0	0	0	0	0		0		4	0	0	1	1	1	1	1	1	0	0	0		1	0	0	0	0	0	0	0	0	0		4	6
1242	10		6	113	1	0	1	2	0		0	0	0	0	0	0	0	0	0	1	2	1	0	4	1	1	0		1	0	1	0	1	1	0		1	0	0	0	0	0	0	0	0	0		5	5
1243	1		8	244	0	1	0		1	0	1	0	1	0	1	0	1	0	0	0		0		4	0	0	1	1	1	1	0	0	0	1	1	Limited shopping, sanitized packaging	1	0	0	0	0	0	0	0	0	0		5	3
1244	4			81							0	0	0	0	0	0	0	0	0												0	0	0	0	0		0	0	0	0	0	0	0	0	0	0
1245	10		7	113	0	0	1	1	0		0	0	0	0	0	0	0	0	0	0		0		4	1	1	1	1	1	1	0	1	0	0	0		1	0	0	0	0	0	0	0	0	0		5	1
1246	1		4	244	0	0	1	1	0		0	0	0	0	0	0	0	0	0	0		0		4	0	0	1	0	1	0	1	1	1	1	0		1	0	0	0	0	0	0	0	0	0		5	5
1247	1		6	244	0	0	0		0		0	0	0	0	0	0	0	0	0	0		0		4	0	1	1	0	0	0	1	1	1	1	0		1	0	0	0	0	0	0	0	0	0		4	3
1248	12			240							0	0	0	0	0	0	0	0	0												0	0	0	0	0		0	0	0	0	0	0	0	0	0	0
1249	1		6	244	0	1	1	1	1	1	0	0	1	0	0	0	1	0	0	0		0		4	0	0	1	0	1	0	0	0	0	1	0		1	0	0	0	0	0	0	0	0	0		5	6
1250	1		4	186	1	0	0		0		0	0	0	0	0	0	0	0	0	0		0			0	0	1	1	1	1	0	0	0	0	1		0	0	0	0	0	0	0	0	0	0		5	1
1251	1		6	113	0	0	1	3	0		0	0	0	0	0	0	0	0	0	0		0		4	0	0	0		0	0	1	1	1	1	0		1	0	0	0	0	0	0	0	0	0		5	1
1252	4			81							0	0	0	0	0	0	0	0	0												0	0	0	0	0		0	0	0	0	0	0	0	0	0	0
1253	1										0	0	0	0	0	0	0	0	0												0	0	0	0	0		0	0	0	0	0	0	0	0	0	0
1254	17		4	31	0	0					0	0	0	0	0	0	0	0	0												0	0	0	0	0		0	0	0	0	0	0	0	0	0	0
1255	1		6	113	1	0	1	2	0		0	0	0	0	0	0	0	0	0	0		0		3	0	0	0		1	1	0	0	0	0	1	Tutti i sopra citati	1	0	0	0	0	0	0	0	0	0		5	2
1256	10		6	113	0	0	1	2	0		0	0	0	0	0	0	0	0	0	1	3	1	0	3	0	1	0		1	1	1	0	0	0	0		1	0	0	0	0	0	0	0	0	0		5	2
1257	1		4	244	0	0	1	1	0		0	0	0	0	0	0	0	0	0	0		0		4	0	1	1	0	1	1	1	1	1	1	0		1	0	0	0	0	0	0	0	0	0		5	5
1258	10			113							0	0	0	0	0	0	0	0	0												0	0	0	0	0		0	0	0	0	0	0	0	0	0	0
1259	10		3	113	0	0	1	1	0		0	0	0	0	0	0	0	0	0	0		0									0	0	0	0	0		0	0	0	0	0	0	0	0	0	0
1260	1		4	244	0	0	1	1	0		0	0	0	0	0	0	0	0	0	0		0		3	1	1	1	1	1	1	1	1	1	1	1	Showering at work , wearing eye protection routinely	1	0	0	0	0	0	0	0	0	0		5	5
1261	1										0	0	0	0	0	0	0	0	0												0	0	0	0	0		0	0	0	0	0	0	0	0	0	0
1262	1		11								0	0	0	0	0	0	0	0	0												0	0	0	0	0		0	0	0	0	0	0	0	0	0	0
1263	10		6	113	1	1	1	2	1	1	1	0	0	0	0	0	0	0	0	0		0		4	1	1	0		0	0	1	1	0	1	0		1	0	0	0	0	0	0	0	0	0		5	1
1264	10		4	113	0	0	1	1	0		0	0	0	0	0	0	0	0	0	0		0		4	0	0	0		1	1	1	1	0	1	0		1	0	0	0	0	0	0	0	0	0		5	7
1265	10			113							0	0	0	0	0	0	0	0	0												0	0	0	0	0		0	0	0	0	0	0	0	0	0	0
1266	1		6	244	1	1	1	1	0		0	0	0	0	0	0	0	0	0	0		0		4	1	1	1	0	0	0	1	1	1	1	0		0	0	0	0	0	0	1	0	0	0		5	5
1267	10		4	113	0	0	1	2	0		0	0	0	0	0	0	0	0	0	0		0		4	0	1	1	0	1	1	1	1	1	1	0		1	0	0	0	0	0	0	0	0	0		5	2
1268	10		4	113	1	1	1	2	0		0	0	0	0	0	0	0	0	0	1	3	1	0	4	1	1	1	0	1	0	1	1	1	1	0		1	0	0	0	0	0	0	0	0	0		5	1
1269	1		6	244	0	0	0		0		0	0	0	0	0	0	0	0	0	0		0		4	0	1	1	1	1	0	1	0	0	0	0		1	0	0	0	0	0	0	0	0	0		4	3
1270	1		6	244	1	1	1	2	0		0	0	0	0	0	0	0	0	0	0		0		4	1	1	0		1	1	1	1	0	1	0		1	0	0	0	0	0	0	0	0	0		4	7
1271	1		1	219	0	1	1	2	0		0	0	0	0	0	0	0	0	0	0		0		3	0	0	1	0	1	0	0	1	0	1	0		1	0	0	0	0	0	0	0	0	0		5	1
1272	10		4	113	0	0	1	2	0		0	0	0	0	0	0	0	0	0	0		0		4	0	0	0		0	0	1	1	1	1	1	Decontamination in area at home	1	0	0	0	0	0	0	0	0	0		4	1
1273	1		4	219	1	1	1	1	1	1	1	0	0	0	0	0	0	0	0	0		0		4	1	1	0		1	1	0	0	0	1	0		1	0	0	0	0	0	0	0	0	0		5	2
1274	10		4	113	0	0	1	2	0		0	0	0	0	0	0	0	0	0	0		0		4	0	0	0		1	1	1	1	0	1	0		1	0	0	0	0	0	0	0	0	0		5	6
1275	6		4	88	0	1			0		0	0	0	0	0	0	0	0	0	0		3		4	0	1	1	0	0	1	1	1	0	1	0		1	0	0	0	0	0	0	0	0	0		3	6
1276	6		4	88							0	0	0	0	0	0	0	0	0												0	0	0	0	0		0	0	0	0	0	0	0	0	0	0
1277	1		4		0	0	1	2	0		0	0	0	0	0	0	0	0	0	1	3	1	0	4	1	1	1	1	1	1	1	1	1	1	0		1	0	0	0	0	0	0	0	0	0		5	1
1278	1		6	40	1	1	1	1	0		0	0	0	0	0	0	0	0	0	0		0		3	1	0	1	1	1	1	1	1	1	1	0		1	0	0	0	0	0	0	0	0	0		5	4
1279	10			113							0	0	0	0	0	0	0	0	0												0	0	0	0	0		0	0	0	0	0	0	0	0	0	0
1280	1		4	129	0	0	0		1	1	1	0	0	0	0	0	0	0	0	0		0		3	0	1	0		1	0	1	1	0	1	0		1	0	0	0	0	0	0	0	0	0		1	1
1281	1										0	0	0	0	0	0	0	0	0												0	0	0	0	0		0	0	0	0	0	0	0	0	0	0
1282	1		4	113	0	0	1	1	0		0	0	0	0	0	0	0	0	0	0		0		4	1	1	0		1	1	0	1	0	1	0		1	0	0	0	0	0	0	0	0	0		2	6
1283	1		6	244	1	1	1	1	0		0	0	0	0	0	0	0	0	0	0		0		4	1	1	0		1	0	1	1	0	1	0		1	0	0	0	0	0	0	0	0	0		5	1
1284	1		6	244	0	1	0		0		0	0	0	0	0	0	0	0	0	0		0		4	0	1	1	1	1	0	1	1	0	1	0		1	0	0	0	0	0	0	0	0	0		4	3
1285	2										0	0	0	0	0	0	0	0	0												0	0	0	0	0		0	0	0	0	0	0	0	0	0	0
1286	1										0	0	0	0	0	0	0	0	0												0	0	0	0	0		0	0	0	0	0	0	0	0	0	0
1287	1		7	113	0	0	0		1	0	1	1	0	0	1	0	0	0	0	0		0		4	1	1	1	1	0		1	1	0	1	0		1	0	0	0	0	0	0	0	0	0		5	5
1288	1		4	71	0	1					0	0	0	0	0	0	0	0	0												0	0	0	0	0		0	0	0	0	0	0	0	0	0	0
1289	1		4	219	0	1					0	0	0	0	0	0	0	0	0												0	0	0	0	0		0	0	0	0	0	0	0	0	0	0
1290	10		4	113	0	1	1	1	0		0	0	0	0	0	0	0	0	0	0		0		3	1	0	1	0	0	0	1	1	1	1	0		0	0	0	0	0	0	0	0	0	1	Non erano disponibili	5	5
1291	10		4	113	0	0	0		0		0	0	0	0	0	0	0	0	0	0		0		3	1	1	1	0	0	0	1	1	1	1	0		1	0	0	0	0	0	0	0	0	0		5	3
1292	10		4	113	0	0	0		0		0	0	0	0	0	0	0	0	0	0		0		4	0	0	0		1	1	0	0	0	1	0		1	0	0	0	0	0	0	0	0	0		5	1
1293	1		4	31	0	0	1	2	0		0	0	0	0	0	0	0	0	0	1	4	1	0	3	1	1	0		1	1	1	1	0	0	0		1	0	0	0	0	0	0	0	0	0		1	2
1294	1		10	244	0	0	1	1	1	0	0	1	0	0	0	0	0	0	1	0		0									0	0	0	0	0		0	0	0	0	0	0	0	0	0	0
1295	1		6	244	1	0	1	2	0		0	0	0	0	0	0	0	0	0	0		0		3	1	1	1	0	1	1	1	1	0	1	0		1	0	0	0	0	0	0	0	0	0		5	6
1296	1		4	15	0	0	1	2	0		0	0	0	0	0	0	0	0	0	0		0		3	1	1	1	0	0	1	1	1	1	1	0		0	0	0	0	1	0	0	0	0	0		5	5
1297	1		6	242	0	1	0		0		0	0	0	0	0	0	0	0	0	0		0		3	0	0	0		1	1	1	1	0	1	0		0	0	0	0	0	0	0	0	0	1	Social distancing and patient not symptomatic.	5	4
1298	1		4	113	0	0	1	2	0		0	0	0	0	0	0	0	0	0	0		0		4	0	0	0		1	0	1	1	1	1	0		1	0	0	0	0	0	0	0	0	0		5	1
1299	1		4		0	0	0		0		0	0	0	0	0	0	0	0	0	0		0									0	0	0	0	0		0	0	0	0	0	0	0	0	0	0
1300	1										0	0	0	0	0	0	0	0	0												0	0	0	0	0		0	0	0	0	0	0	0	0	0	0
1301	1		6	244	1	0	1	1	0		0	0	0	0	0	0	0	0	0	0		0		3	1	1	1	0	0	0	1	1	1	1	0		1	0	0	0	0	0	0	0	0	0		5	3
1302	1		6	244	1	1	1	1	0		0	0	0	0	0	0	0	0	0	0		0		1	1	1	0		1	1	1	1	1	1	0		0	0	0	0	0	1	0	0	0	0		3	2
1303	1		4	221	0	0					0	0	0	0	0	0	0	0	0												0	0	0	0	0		0	0	0	0	0	0	0	0	0	0
1304	10		4	113	0	0	1	1	1	1	1	0	0	0	0	0	0	0	0	0		0		4	1	1	0		0	0	1	1	0	1	0		1	0	0	0	0	0	0	0	0	0		5	3
1305	1										0	0	0	0	0	0	0	0	0												0	0	0	0	0		0	0	0	0	0	0	0	0	0	0
1306	10		4	113	0	0	1	1	1	0	0	1	0	0	0	0	0	0	0	0		0		4	1	1	0		0	0	1	1	0	1	0		1	0	0	0	0	0	0	0	0	0		5	2
1307	1		4	113	0	0	1	2	1	0	0	0	0	1	0	0	0	0	1	0		0		4	1	1	0		0	0	1	1	1	1	0		1	0	0	0	0	0	0	0	0	0		3	3
1308	1		10	244	0	0	0		0		0	0	0	0	0	0	0	0	0	0		0		4	1	1	0		1	0	0	1	0	0	0		1	0	0	0	0	0	0	0	0	0		4	3
1309	1		4	219	0	0	0		0		0	0	0	0	0	0	0	0	0	0		0		4	0	0	1	1	1	1	1	1	0	1	0		1	0	0	0	0	0	0	0	0	0
1310	1		4	88	0	0	1	3	0		0	0	0	0	0	0	0	0	0	1	5	1	0		0	1	0		1	0	1	0	1	1	0		1	0	0	0	0	0	0	0	0	0		3	1
1311	1		6	244	1	0	1	1	0		0	0	0	0	0	0	0	0	0	0				3	1	1	0		1	0	0	1	0	0	0		1	0	0	0	0	0	0	0	0	0		5	5
1312	1		6	244	0	0	1	2	0		0	0	0	0	0	0	0	0	0	0		0		4	0	0	0		0	1	1	1	1	1	0		1	0	0	0	0	0	0	0	0	0		5	1
1313	1		6	244	1	0	1	1	0		0	0	0	0	0	0	0	0	0	0		0		4	1	1	1	0	0	1	1	1	1	1	0		0	0	0	0	0	1	1	0	0	0		5	3
1314	1		6	244	0	0	0		0		0	0	0	0	0	0	0	0	0	0		0		3	0	1	1	0	1	0	0	1	0	1	0		0	0	0	0	0	0	0	1	0	0		5	6
1315	1		6		1	0	1	2	0		0	0	0	0	0	0	0	0	0	0		0									0	0	0	0	0		0	0	0	0	0	0	0	0	0	0
1316	1										0	0	0	0	0	0	0	0	0												0	0	0	0	0		0	0	0	0	0	0	0	0	0	0
1317	1		6	244	1	1	1	1	1	0	0	0	0	1	0	0	0	0	0	0		0		4	0	1	0		0	0	0	1	0	1	0		0	0	0	0	1	0	0	0	0	0		4	2
1318	1		6	244	1	0	1	2	0		0	0	0	0	0	0	0	0	0	0		0		4	0	0	0		0	0	1	0	1	1	0		1	0	0	0	0	0	0	0	0	0		4	6
1319	1		6	244	0	0					0	0	0	0	0	0	0	0	0												0	0	0	0	0		0	0	0	0	0	0	0	0	0	0
1320	1		6	244	0	1	1	1	0		0	0	0	0	0	0	0	0	0	0		0		3	0	1	1	1	1	1	1	1	0	1	0		0	0	0	0	0	0	0	1	0	0		5	7
1321	1		6	244	1	0	0		0		0	0	0	0	0	0	0	0	0	0		0		4	1	1	0		1	1	1	1	1	1	0		0	0	0	0	0	0	0	1	0	0		5	1
1322	1										0	0	0	0	0	0	0	0	0												0	0	0	0	0		0	0	0	0	0	0	0	0	0	0
1323	1		6	244	0	0	1	1	1	1	0	0	1	0	0	0	0	0	0	1	2	1	0								0	0	0	0	0		0	0	0	0	0	0	0	0	0	0
1324	1		6	244	1	0	1	2	0		0	0	0	0	0	0	0	0	0	0		0		4	1	1	1	0	1	0	0	1	1	1	0		1	0	0	0	0	0	0	0	0	0		4	1
1325	1		4	244	0	1	1	1	0		0	0	0	0	0	0	0	0	0	0		0		3	1	1	0		1	1	1	1	1	1	0		1	0	0	0	0	0	0	0	0	0		5	2
1326	1										0	0	0	0	0	0	0	0	0												0	0	0	0	0		0	0	0	0	0	0	0	0	0	0
1327	1		9		0	0	1	1	0		0	0	0	0	0	0	0	0	0	0		0		4	1	1	0		1	1	1	1	1	1	0		1	0	0	0	0	0	0	0	0	0		5	2
1328	1		6	244	0	0	1	1	1	1	1	0	0	1	1	0	0	0	0	1	3	1	1	3	1	0	0		0	0	0	1	1	1	0		1	0	0	0	0	0	0	0	0	0		2	1
1329	1		6	244	1	0	1	3	1	0	0	0	0	1	1	0	0	0	0	0		0		4	0	0	0		1	1	1	1	0	1	0		1	0	0	0	0	0	0	0	0	0		5	6
1330	1		6	244	1	0	1	2	1	0	0	0	0	1	0	0	0	0	0	0		0		3	0	0	0		1	1	1	0	0	1	0		1	0	0	0	0	0	0	0	0	0		5	3
1331	1										0	0	0	0	0	0	0	0	0												0	0	0	0	0		0	0	0	0	0	0	0	0	0	0
1332	1		6	244	0	1	0		0		0	0	0	0	0	0	0	0	0	0		0		4	1	1	1	1	1	1	0	0	0	1	0		1	0	0	0	0	0	0	0	0	0		4	1
1333	1		6	244	0	0	0		0		0	0	0	0	0	0	0	0	0	0		0		4	1	1	1	0	0	0	1	1	0	1	0		1	0	0	0	0	0	0	0	0	0		4	1
1334	1		4	244	0	0	1	1	1	1	1	0	0	0	0	0	0	0	0	1	5	1	0								0	0	0	0	0		0	0	0	0	0	0	0	0	0	0
1335	1		6	244	0	0	1	1	0		0	0	0	0	0	0	0	0	0	0		0		4	1	0	1	0	0	0	1	1	0	1	0		1	0	0	0	0	0	0	0	0	0		5	4
1336	1										0	0	0	0	0	0	0	0	0												0	0	0	0	0		0	0	0	0	0	0	0	0	0	0
1337	1		6	244	0	0	1	2	0		0	0	0	0	0	0	0	0	0	0		0		4	1	1	1	1	1	1	1	1	1	1	0		1	0	0	0	0	0	0	0	0	0		5	6
1338	1		6	244	0	0					0	0	0	0	0	0	0	0	0												0	0	0	0	0		0	0	0	0	0	0	0	0	0	0
1339	1		6	244	0	0	1	1	1	1	0	0	0	0	0	1	0	0	0	1	5	1	0	4	0	1	1	1	1	0	1	1	1	1	0		1	0	0	0	0	0	0	0	0	0		4	2
1340	1		6	244	0	1	1	1	1	0	0	0	0	1	0	0	1	0	0	0				2	0	1	1	0	0	0	1	1	1	1	0		0	0	0	1	0	1	1	1	1	0		5	6
1341	1		6	219	0	0	0		1	0	0	1	0	0	0	0	0	0	0	0		0		4	0	1	0		0	0	0	1	0	0	0		0	1	0	0	0	0	0	0	0	0		1	7
1342	1		9	244	0	0	1	1	0		0	0	0	0	0	0	0	0	0	1	2	1	0	4	0	0	0		0	0	1	0	0	1	0		1	0	0	0	0	0	0	0	0	0		5	2
1343	1		6	244	1	0	1	2	1	1	0	0	1	0	1	0	1	0	0	1	3	1	0								0	0	0	0	0		0	0	0	0	0	0	0	0	0	0
1344	1										0	0	0	0	0	0	0	0	0												0	0	0	0	0		0	0	0	0	0	0	0	0	0	0
1345	10		4	113	0	0	1	3	0		0	0	0	0	0	0	0	0	0	0		0		4	1	1	0		1	1	1	1	1	0	0		1	0	0	0	0	0	0	0	0	0		5	6
1346	1		4	244	0	0	1	1	1	1	0	0	1	0	0	0	0	0	0	1	5	1	0	4	0	1	0		1	1	1	1	1	1	0		1	0	0	0	0	0	0	0	0	0		5	7
1347	1		6	244	1	1	1	1	0		0	0	0	0	0	0	0	0	0	0		0		4	0	0	0		1	0	1	1	1	1	0		0	0	0	0	0	0	1	0	0	0		4	1
1348	1		6	244	1	0	1	1	0		0	0	0	0	0	0	0	0	0	0		0		4	0	1	0		1	1	1	1	0	1	0		1	0	0	0	0	0	0	0	0	0		5	5
1349	1		6	244	0	0	1	1	0		0	0	0	0	0	0	0	0	0	0		0		4	0	1	1	0	0	0	1	1	1	1	0		1	0	0	0	0	0	0	0	0	0		5	7
1350	1		6	244	1	0	1	2	0		0	0	0	0	0	0	0	0	0	0		0		4	1	0	1	1	1	1	1	1	1	1	0		1	0	0	0	0	0	0	0	0	0		5	5
1351	1		6	244	0	1	1	1	0		0	0	0	0	0	0	0	0	0	0		0		4	1	1	0		0	0	1	1	1	1	0		1	0	0	0	0	0	0	0	0	0		4	5
1352	1										0	0	0	0	0	0	0	0	0												0	0	0	0	0		0	0	0	0	0	0	0	0	0	0
1353	1		6	244	0	0	1	1	1	1	1	0	0	0	1	0	1	0	1	0		0		4	1	1	0		0	0	1	1	1	1	0		1	0	0	0	0	0	0	0	0	0		3	1
1354	1		6	244	0	0	1	1	0		0	0	0	0	0	0	0	0	0	0		0		4	0	1	1	0	1	1	1	1	0	1	0		1	0	0	0	0	0	0	0	0	0		4	2
1355	17		3	31	0	0	0		0		0	0	0	0	0	0	0	0	0	0		0									0	0	0	0	0		0	0	0	0	0	0	0	0	0	0
1356	1		1	244	0	0	0		0		0	0	0	0	0	0	0	0	0	0		0		4	1	1	0		1	0	0	1	0	1	0		1	0	0	0	0	0	0	0	0	0		2	3
1357	1		6	244	0	1	0		1	1	0	0	0	0	0	1	0	0	0	0		0									0	0	0	0	0		0	0	0	0	0	0	0	0	0	0
1358	1		6	244	0	0	0		0		0	0	0	0	0	0	0	0	0	0		0		3	1	1	0		1	1	0	0	0	1	0		1	0	0	0	0	0	0	0	0	0		5	3
1359	1		6	244	0	0	1	1	0		0	0	0	0	0	0	0	0	0	0		0		4	1	1	1	0	0	0	1	1	0	1	0		1	0	0	0	0	0	0	0	0	0		3	1
1360	1		6	244	1	0	1	1	0		0	0	0	0	0	0	0	0	0	0		0		4	1	1	0		0	0	1	1	1	1	0		1	0	0	0	0	0	0	0	0	0		4	1
1361	1		6	244	1	1	1	1	0		0	0	0	0	0	0	0	0	0	0		0		4	0	0	1	1	1	0	1	1	1	1	0		1	0	0	0	0	0	0	0	0	0		5	6
1362	1		4	244	0	1	1	1	0		0	0	0	0	0	0	0	0	0	1	4	1	0	3	0	0	1	0	1	0	1	1	1	1	0		1	0	0	0	0	0	0	0	0	0		4	1
1363	1										0	0	0	0	0	0	0	0	0												0	0	0	0	0		0	0	0	0	0	0	0	0	0	0
1364	17		4	31	1	0					0	0	0	0	0	0	0	0	0												0	0	0	0	0		0	0	0	0	0	0	0	0	0	0
1365	1		6	244	1	0	1	1	0		0	0	0	0	0	0	0	0	0	0		0		4	0	0	1	0	1	0	1	1	1	1	0		1	0	0	0	0	0	0	0	0	0		5	2
1366	1		4	244	0	0	1	1	1	1	1	0	0	0	0	0	0	0	0	0		0		4	1	0	0		0	0	1	1	0	1	0		1	0	0	0	0	0	0	0	0	0		5	1
1367	13			49							0	0	0	0	0	0	0	0	0												0	0	0	0	0		0	0	0	0	0	0	0	0	0	0
1368	1		10	244	1	1	1	2	0		0	0	0	0	0	0	0	0	0	0		0		4	0	1	1	1	0	0	0	1	0	1	0		1	0	0	0	0	0	0	0	0	0		5	6
1369	1		6	244	0	1	1	1	1	1	1	0	0	1	1	0	1	0	0	1	1	1	0	3	0	0	1	0	0	0	1	0	0	1	0		1	0	0	0	0	0	1	0	0	0		3	3
1370	1										0	0	0	0	0	0	0	0	0												0	0	0	0	0		0	0	0	0	0	0	0	0	0	0
1371	1		6	244	0	0	1	1	1	0	0	0	0	1	0	0	1	0	0	1	1	1	0	4	0	0	0		0	0	1	1	0	1	0		1	0	0	0	0	0	0	0	0	0		4	7
1372	1		6	244	1	0	0		0		0	0	0	0	0	0	0	0	0	0		0		4	1	1	0		0	0	1	1	0	1	0		0	0	0	1	0	1	1	0	0	0		4	1
1373	1		6	244	0	0					0	0	0	0	0	0	0	0	0												0	0	0	0	0		0	0	0	0	0	0	0	0	0	0
1374	1										0	0	0	0	0	0	0	0	0												0	0	0	0	0		0	0	0	0	0	0	0	0	0	0
1375	1										0	0	0	0	0	0	0	0	0												0	0	0	0	0		0	0	0	0	0	0	0	0	0	0
1376	1		6	244	1	1	1	2	0		0	0	0	0	0	0	0	0	0	0		0		4	1	1	0		0	1	1	0	0	1	0		1	0	0	0	0	0	0	0	0	0		5	2
1377	1										0	0	0	0	0	0	0	0	0												0	0	0	0	0		0	0	0	0	0	0	0	0	0	0
1378	1		6	244	1	0	1	3	1	1	1	0	1	0	1	0	1	0	0	0		0		4	0	1	0		0	1	1	1	1	1	0		1	0	0	0	0	0	0	0	0	0		3	1
1379	1		6	40	0	0	0		0		0	0	0	0	0	0	0	0	0	0		0		4	1	1	0		1	1	1	1	1	1	0		1	0	0	0	0	0	0	0	0	0		3	5
1380	1		6	244	1	1	1	1	0		0	0	0	0	0	0	0	0	0	0		0		4	1	1	0		1	0	0	1	0	1	0		1	0	0	0	0	0	0	0	0	0		5	3
1381	1		7	244	0	0	0		0		0	0	0	0	0	0	0	0	0	0		0		4	1	0	0		1	1	1	1	0	1	0		0	1	1	1	0	1	0	0	0	0		5	4
1382	1										0	0	0	0	0	0	0	0	0												0	0	0	0	0		0	0	0	0	0	0	0	0	0	0
1383	1										0	0	0	0	0	0	0	0	0												0	0	0	0	0		0	0	0	0	0	0	0	0	0	0
1384	1		6	244	0	0	1	2	1	0	0	0	0	1	0	0	0	0	0	0		0		4	0	0	1	1	1	0	0	1	0	1	0		1	0	0	0	0	0	0	0	0	0		4	2
1385	1		4	244	0	0	0		0		0	0	0	0	0	0	0	0	0	0		0		3	0	0	1	0	1	0	1	1	1	1	0		1	0	0	0	0	0	0	0	0	0		4	2
1386	1		6	244	1	0	1	1	0		0	0	0	0	0	0	0	0	0	0		0		4	1	1	0		0	1	0	1	0	1	1	I started washing my scrubs separately from my other laundry	1	0	0	0	0	0	0	0	0	0		3	2
1387	1		8	244	0	1	0		0		0	0	0	0	0	0	0	0	0	0		0		4	0	1	0		0	0	1	1	0	1	0		1	0	0	0	0	0	0	0	0	0		2	5
1388	1										0	0	0	0	0	0	0	0	0												0	0	0	0	0		0	0	0	0	0	0	0	0	0	0
1389	1		6	244	1	0	1	1	1	1	1	0	1	0	0	0	0	0	0	1	3	1	0	4	1	1	1	1	1	0	1	1	1	1	0		0	0	0	0	0	0	1	0	0	0		5	6
1390	1										0	0	0	0	0	0	0	0	0												0	0	0	0	0		0	0	0	0	0	0	0	0	0	0
1391	1		6	244	1	0	1	1	1	1	0	0	1	1	1	1	0	0	0	1	4	1	1	3	0	1	0		1	0	1	1	0	1	0		1	0	0	0	0	0	0	0	0	0		4	2
1392	1										0	0	0	0	0	0	0	0	0												0	0	0	0	0		0	0	0	0	0	0	0	0	0	0
1393	1		6	244	1	0	1	2	1	1	1	0	0	0	0	1	0	0	0	1	4	1	0	4	1	1	0		1	1	1	1	1	1	0		1	0	0	0	0	0	0	0	0	0		4	4
1394	1		4	244	0	1	1	1	0		0	0	0	0	0	0	0	0	0	0		0		3	1	1	0		0	1	1	1	0	1	0		1	0	0	0	0	0	0	0	0	0		5	3
1395	1		4	244	0	0	0		0		0	0	0	0	0	0	0	0	0	0		0		4	0	0	0		1	1	1	1	0	1	1		1	0	0	0	0	0	0	0	0	0		3	4
1396	1		6	178	0	0	1	1	0		0	0	0	0	0	0	0	0	0	0		0		4	0	1	0		1	0	1	1	1	1	0		1	0	0	0	0	0	0	0	0	0		5	2
1397	1		6	244	1	0	1	1	0		0	0	0	0	0	0	0	0	0	0		0		4	1	1	0		1	0	1	1	1	1	0		1	0	0	0	0	0	0	0	0	0		4	3
1398	1		4	221	0	0	0		0		0	0	0	0	0	0	0	0	0	0		0		4	0	0	0		0		0	1	0	1	0		0	0	0	0	0	0	0	0	0	1	لا اعمل حاليا	1
1399	1		6	40	0	0	1	1	0		0	0	0	0	0	0	0	0	0	0		0		4	0	0	1	0	1	0	0	1	0	1	0		1	0	0	0	0	0	0	0	0	0		5	4
1400	1		4	244	0	0	1	2	0		0	0	0	0	0	0	0	0	0	1	4	1	0	3	1	1	1	0	1	0	1	1	1	1	0		0	0	0	1	1	1	0	0	0	0		4	4
1401	1		6	244	1	0	0		0		0	0	0	0	0	0	0	0	0	0		0		4	1	1	1	0	0	0	1	1	1	1	0		1	0	0	0	0	0	0	0	0	0		5	7
1402	1										0	0	0	0	0	0	0	0	0												0	0	0	0	0		0	0	0	0	0	0	0	0	0	0
1403	2										0	0	0	0	0	0	0	0	0												0	0	0	0	0		0	0	0	0	0	0	0	0	0	0
1404	1		6	244	0	0	0		0		0	0	0	0	0	0	0	0	0	0		0		3	0	0	1	0	1	0	1	1	0	1	0		1	0	0	0	0	0	0	0	0	0		5	5
1405	1		10	244	1	1	1	2	1	0	0	0	0	0	0	1	0	1	0	0		0		1	0	1	0		0	0	1	0	0	1	0		0	0	0	0	0	0	1	0	0	0		4	2
1406	1		6	244	1	1					0	0	0	0	0	0	0	0	0												0	0	0	0	0		0	0	0	0	0	0	0	0	0	0
1407	1		4	104	0	0	0		0		0	0	0	0	0	0	0	0	0	0		0		4	1	0	1	1	1	0	1	1	1	1	0		1	0	0	0	0	0	0	0	0	0		4	2
1408	1		6	244	0	1	0		0		0	0	0	0	0	0	0	0	0	0		0		3	1	0	1	0	0	0	1	1	1	1	0		1	0	0	0	0	0	0	0	0	0		5	3
1409	1		4	244	0	1	1	2	0		0	0	0	0	0	0	0	0	0	0		0		3	1	1	0		1	1	1	1	1	1	0		1	0	0	0	0	0	0	0	0	0		5	6
1410	1										0	0	0	0	0	0	0	0	0												0	0	0	0	0		0	0	0	0	0	0	0	0	0	0
1411	1		3	244	0	0					0	0	0	0	0	0	0	0	0												0	0	0	0	0		0	0	0	0	0	0	0	0	0	0
1412	1		6	244	1	0	1	1	0		0	0	0	0	0	0	0	0	0	0		0		3	1	1	0		1	1	0	1	0	1	0		1	0	0	0	0	0	0	0	0	0		5	2
1413	1		6	244	0	0	1	1	0		0	0	0	0	0	0	0	0	0	0		0		4	1	1	0		1	1	1	1	1	1	0		1	0	0	0	0	0	0	0	0	0		5	6
1414	1		6	244	0	0					0	0	0	0	0	0	0	0	0												0	0	0	0	0		0	0	0	0	0	0	0	0	0	0
1415	1		6	244	0	0	0		0		0	0	0	0	0	0	0	0	0	0		0		4	0	1	1	0	1	1	0	1	1	1	0		1	0	0	0	0	0	0	0	0	0		4	4
1416	1		6	244	0	0	1	1	1	0	0	0	0	0	0	0	1	0	0	0		0		4	1	1	0		0	0	1	1	1	1	0		1	0	0	0	0	0	0	0	0	0		5	6
1417	1		6	244	1	0	1	2	0		0	0	0	0	0	0	0	0	0	0		0		2	1	1	0		1	0	1	1	1	1	1	Wearing surgical mask in public	0	0	0	0	0	0	0	0	1	0		5	5
1418	1		6	244	1	1	1	3	0		0	0	0	0	0	0	0	0	0	0		0		4	0	1	0		0	0	1	1	0	1	0		1	0	0	0	0	0	0	0	0	0		4	2
1419	1		6	244	1	1	1	1	0		0	0	0	0	0	0	0	0	0	0		0		2	0	0	1	1	1	1	0	0	1	1	0		1	0	0	0	0	0	0	0	0	0		5	4
1420	1		6	244	0	0	1	1	0		0	0	0	0	0	0	0	0	0	0		0		3	1	0	1	0	0	0	1	0	0	1	0		1	0	0	0	0	0	0	0	0	0		5	3
1421	1		6	40	1	0	1	2	0		0	0	0	0	0	0	0	0	0	0		0		4	0	0	0		0	0	0	0	0	1	0		1	0	0	0	0	0	0	0	0	0		3	1
1422	12		10	240	0	0	1	1	0		0	0	0	0	0	0	0	0	0	0		0		3	0	0	0		1	0	1	1	1	1	0		1	0	0	0	0	0	0	0	0	0		3	1
1423	1		6	244	1	0	1	1	0		0	0	0	0	0	0	0	0	0	0		0		4	1	1	1	0	1	1	1	1	1	1	0		1	0	0	0	0	0	0	0	0	0		1	3
1424	1		4	131	0	0	0		0		0	0	0	0	0	0	0	0	0	0		0		1	0	1	1	0	0	1	1	1	1	1	0		0	0	0	0	0	1	0	0	0	0		5	4
1425	1		9	244	0	1	1	2	0		0	0	0	0	0	0	0	0	0	0		0		4	1	1	0		1	0	1	1	0	1	0		1	0	0	0	0	0	0	0	0	0		5	1
1426	1										0	0	0	0	0	0	0	0	0												0	0	0	0	0		0	0	0	0	0	0	0	0	0	0
1427	1										0	0	0	0	0	0	0	0	0												0	0	0	0	0		0	0	0	0	0	0	0	0	0	0
1428	1		6	244	0	0	1	1	0		0	0	0	0	0	0	0	0	0	0		0		4	1	1	0		0	0	1	1	0	1	0		1	0	0	0	0	0	0	0	0	0		4	2
1429	1		6	244	1	0	1	2	0		0	0	0	0	0	0	0	0	0	0		0		4	1	1	1	0	1	0	1	0	0	0	0		1	0	0	0	0	0	0	0	0	0		5	6
1430	1		9	244	1	0					0	0	0	0	0	0	0	0	0												0	0	0	0	0		0	0	0	0	0	0	0	0	0	0
1431	1		6	244	0	0	1	2	1	1	0	0	0	1	1	0	1	0	1	0		0		4	1	1	1	0	1	0	1	1	1	1	0		0	0	0	0	0	1	1	0	0	0		4	5
1432	1		6	244	0	1	1	1	0		0	0	0	0	0	0	0	0	0	0		0		3	1	1	0		1	1	1	0	1	0	0		1	0	0	0	0	0	0	0	0	0		5	6
1433	1		6	244	0	1	1	1	1	0	1	0	0	0	0	0	0	0	0	0		0		4	1	0	1	1	1	0	0	1	0	1	0		1	0	0	0	0	0	0	0	0	0		1	2
1434	1		6	244	1	1	1	2	0		0	0	0	0	0	0	0	0	0	0		0		4	1	1	0		0	0	1	1	0	1	0		1	0	0	0	0	0	0	0	0	0		5	1
1435	1		6	244	1	0	1	1	0		0	0	0	0	0	0	0	0	0	0		0		4	1	0	1	0	1	1	1	1	1	1	0		1	1	0	0	0	1	0	0	0	0		4	1
1436	1										0	0	0	0	0	0	0	0	0												0	0	0	0	0		0	0	0	0	0	0	0	0	0	0
1437	1		6	244	0	0	1	1	0		0	0	0	0	0	0	0	0	0	0		0		4	1	1	0		1	0	1	1	1	1	0		1	0	0	0	0	0	0	0	0	0		5	5
1438	1		6	244	0	1	1	1	0		0	0	0	0	0	0	0	0	0	0		0		4	1	1	1	0	1	0	0	1	0	0	0		1	0	0	0	0	0	0	0	0	0		5	5
1439	1		6	244	0	1	0		0		0	0	0	0	0	0	0	0	0	0		0		4	1	1	1	0	0	0	1	1	1	1	0		1	0	0	0	0	0	0	0	0	0		5	1
1440	1		6	244	0	0	0		0		0	0	0	0	0	0	0	0	0	0		0		4	0	0	1	1	1	0	0	0	0	1	0		1	0	0	0	0	0	0	0	0	0		5	2
1441	1										0	0	0	0	0	0	0	0	0												0	0	0	0	0		0	0	0	0	0	0	0	0	0	0
1442	1		6	244	0	0	1	1	0		0	0	0	0	0	0	0	0	0	0		0		4	1	1	1	0	0	0	1	1	0	1	0		0	0	0	0	0	0	1	0	0	0		5	3
1443	1		6	244	0	1	1	2	0		0	0	0	0	0	0	0	0	0	0		0		3	1	0	0		0	0	1	0	0	1	0		1	0	0	0	0	0	0	0	0	0		4	3
1444	10		6	113	0	0	1	1	0		0	0	0	0	0	0	0	0	0	0		0		4	0	1	1	1	1	0	1	1	0	1	0		1	0	0	0	0	0	0	0	0	0		5	5
1445	1		4	113	1	1					0	0	0	0	0	0	0	0	0												0	0	0	0	0		0	0	0	0	0	0	0	0	0	0
1446	1		6	244	0	1	0		0		0	0	0	0	0	0	0	0	0	0		0		3	1	1	0		0		1	1	0	1	1	Unable to work due to hireing freeze	1	0	0	0	0	0	0	0	0	0		3	5
1447	1		6	244	0	0	1	2	0		0	0	0	0	0	0	0	0	0	0		0		4	1	1	0		1	0	1	1	1	1	0		1	0	0	0	0	0	0	0	0	0		5	1
1448	1		6	244	0	1	0		0		0	0	0	0	0	0	0	0	0	0		0									0	0	0	0	0		0	0	0	0	0	0	0	0	0	0
1449	1		4	112	0	0	1	1	0		0	0	0	0	0	0	0	0	0	0		0		3	1	1	0		1	0	1	1	1	1	0		1	0	0	0	0	0	0	0	0	0		5	5
1450	1		6	244	0	1	1	1	1	0	0	0	0	1	0	0	0	0	0	0		0									0	0	0	0	0		0	0	0	0	0	0	0	0	0	0
1451	1		6	244	0	0	1	1	0		0	0	0	0	0	0	0	0	0	0		0		3	1	1	0		1	0	1	0	0	1	0		1	0	0	0	0	0	0	0	0	0		4	2
1452	1		6	178	0	0	0		0		0	0	0	0	0	0	0	0	0	0		0		3	0	1	0		1	0	1	1	0	1	0		0	0	0	1	0	0	0	0	0	0		3	4
1453	1		6	244	0	0	1	1	0		0	0	0	0	0	0	0	0	0	0		0		3	1	1	1	1	1	0	1	0	0	1	0		1	0	0	0	0	0	0	0	0	0		5	3
1454	1		6	244	1	0	1	2	0		0	0	0	0	0	0	0	0	0	0		0		4	1	1	1	0	0	0	1	1	1	1	0		1	0	0	0	0	0	0	0	0	0		5	2
1455	1										0	0	0	0	0	0	0	0	0												0	0	0	0	0		0	0	0	0	0	0	0	0	0	0
1456	1		6	244	0	0	1	2	0		0	0	0	0	0	0	0	0	0	0		0		4	1	1	0		1	0	0	1	1	1	0		0	0	0	0	0	1	1	0	0	0		5	5
1457	2		4		0	0					0	0	0	0	0	0	0	0	0												0	0	0	0	0		0	0	0	0	0	0	0	0	0	0
1458	1		6	244	0	0	1	1	0		0	0	0	0	0	0	0	0	0	0		0		4	1	1	1	0	0	0	1	1	0	1	0		0	0	0	0	0	0	1	0	0	0		5	2
1459	1		6	244	1	0	1	2	0		0	0	0	0	0	0	0	0	0	0		0		3	1	1	1	1	1	0	1	1	1	1	0		0	0	0	0	0	0	1	0	0	0		5	5
1460	10		4	113	0	0	1	1	0		0	0	0	0	0	0	0	0	0	1	4	1	0	4	1	1	0		1	0	1	1	1	1	0		1	0	0	0	0	0	0	0	0	0		5	5
1461	1		6	244	0	1	1	1	0		0	0	0	0	0	0	0	0	0	0		0		4	0	1	1	0	0	0	1	1	0	1	0		1	0	0	0	0	0	0	0	0	0		4	5
1462	16		6	11	1	1	1	1	1	1	0	0	0	1	0	0	0	0	0	0		0		4	0	0	1	0	1	1	0	1	0	1	0		1	0	0	0	0	0	0	0	0	0		3	2
1463	1		9	244	1	0	1	2	0		0	0	0	0	0	0	0	0	0	0		0		4	0	1	1	0	0	0	0	1	1	1	0		1	0	0	0	0	0	0	0	0	0		1	6
1464	1		6	244	0	0	1	1	1	0	0	0	0	1	0	0	0	0	0	0		0		4	1	1	0		0	0	1	1	1	1	0		1	0	0	0	0	0	0	0	0	0		2	1
1465	1										0	0	0	0	0	0	0	0	0												0	0	0	0	0		0	0	0	0	0	0	0	0	0	0
1466	10		4	113	0	0	1	2	0		0	0	0	0	0	0	0	0	0	0		0		3	1	1	1	0	1	0	1	1	0	1	1	Ho ridotto le visite inutili o rimandabili	1	0	0	0	0	0	0	0	0	0		5	2
1467	1										0	0	0	0	0	0	0	0	0												0	0	0	0	0		0	0	0	0	0	0	0	0	0	0
1468	10		6	113	0	0	1	2	1	0	0	0	1	0	0	0	0	0	0	0		0		4	0	0	0		0	1	1	0	0	1	0		1	0	0	0	0	0	0	0	0	0		5	2
1469	10		4	113	0	0	1	3	0		0	0	0	0	0	0	0	0	0	0		0		4	1	1	0		0	1	1	1	0	1	0		1	0	0	0	0	0	0	0	0	0		4	1
1470	1		6	244	0	0	1	2	1	1	1	0	1	0	0	0	1	0	0	1	5	1	0	3	1	1	0		1	1	1	1	0	1	0		1	0	0	0	0	0	0	0	0	0		5	7
1471	1		6	244	0	1	0		0		0	0	0	0	0	0	0	0	0	0		0		4	0	0	0		1	0	1	1	0	1	0		1	0	0	0	0	0	0	0	0	0		3	3
1472	10		6	113	0	0	1	1	1	1	0	0	0	0	0	0	1	0	0	1	4	2	1	4	1	1	1	1	1	1	1	1	0	1	0		1	0	0	0	0	0	0	0	0	0		3	4
1473	1		6	244	0	0	1	2	0		0	0	0	0	0	0	0	0	0	0		0		4	1	1	0		0	0	1	1	1	1	0		1	0	0	0	0	0	0	0	0	0		3	2
1474	10		4	113	0	0	1	1	1	1	1	0	0	0	0	0	0	0	0	0		0		4	0	0	1	0	0	1	1	1	0	1	0		1	0	0	0	0	0	0	0	0	0		5	5
1475	1		6		0	0	0		0		0	0	0	0	0	0	0	0	0	0		0		3	0	0	1	0	1	1	1	1	0	1	0		1	0	0	0	0	0	0	0	0	0		4	7
1476	1										0	0	0	0	0	0	0	0	0												0	0	0	0	0		0	0	0	0	0	0	0	0	0	0
1477	1										0	0	0	0	0	0	0	0	0												0	0	0	0	0		0	0	0	0	0	0	0	0	0	0
1478	1		4	113	1	1	1	2	0		0	0	0	0	0	0	0	0	0	0		0		4	1	1	0		0	0	1	0	0	0	0		1	0	0	0	0	0	0	0	0	0		3	2
1479	1		6	244	0	1	0		0		0	0	0	0	0	0	0	0	0	0		0		4	0	0	0		1	0	0	1	0	1	0		0	0	0	0	0	0	0	0	0	1		5	3
1480	1		6	244	1	1	1	1	0		0	0	0	0	0	0	0	0	0	0		0		4	1	1	1	0	1	0	1	0	0	1	0		1	0	0	0	0	0	0	0	0	0		4	3
1481	1		6	244	1	1	1	2	0		0	0	0	0	0	0	0	0	0	0		0		4	0	1	0		1	1	1	1	0	1	0		1	0	0	0	0	0	0	0	0	0		5	5
1482	10		4	113	0	1	1	1	0		0	0	0	0	0	0	0	0	0	0		0		4	0	1	0		1	0	1	1	1	1	0		1	0	0	0	0	0	0	0	0	0		5	2
1483	1		6	244	0	1	1	1	0		0	0	0	0	0	0	0	0	0	0		0		3	1	1	0		1	0	1	1	1	1	0		0	0	0	0	0	0	1	0	0	0		5	7
1484	1		6	244	0	0	0		0		0	0	0	0	0	0	0	0	0	0		0		3	1	1	1	0	1	0	1	1	0	1	0		1	0	0	0	0	0	0	0	0	0		5	3
1485	10		6	113	0	0	1	1	0		0	0	0	0	0	0	0	0	0	1	2	1	0	4	0	0	0		1	1	1	1	1	1	0		1	0	0	0	0	0	0	0	0	0		5	7
1486	1		6	244	0	0	0		0		0	0	0	0	0	0	0	0	0	0		0		4	0	1	0		0	0	1	1	0	1	0		1	0	0	0	0	0	0	0	0	0		5	3
1487	1		6	244	0	1	0		0		0	0	0	0	0	0	0	0	0	0		0		4	1	0	1	0	1	1	1	1	1	1	0		0	0	0	0	0	0	0	1	0	0		5	4
1488	1		6	244	0	0	0		0		0	0	0	0	0	0	0	0	0	0		0		4	1	1	1	0	1	1	1	1	1	1	0		1	0	0	0	0	0	0	0	0	0		5	6
1489	1		6	244	0	0	0		0		0	0	0	0	0	0	0	0	0	0		0		4	1	1	1	1	1	1	1	1	0	1	0		1	0	0	0	0	0	0	0	0	0		5	6
1490	1		6	244	1	1	1	1	0		0	0	0	0	0	0	0	0	0	0		0		3	1	1	1	0	1	0	1	1	0	1	0		1	0	0	0	0	0	0	0	0	0		4	1
1491	1		6	244	1	1	1	2	0		0	0	0	0	0	0	0	0	0	0		0		4	0	0	1	0	1	0	1	0	0	1	0		1	0	0	0	0	0	0	0	0	0		5	7
1492	1		8	244	0	0					0	0	0	0	0	0	0	0	0												0	0	0	0	0		0	0	0	0	0	0	0	0	0	0
1493	1		6	244	0	0	1	1	0		0	0	0	0	0	0	0	0	0	0		0		4	1	1	0		0	0	0	1	0	1	0		1	0	0	0	0	0	0	0	0	0		5	2
1494	1		6	244	1	0	1	1	0		0	0	0	0	0	0	0	0	0	0		0		3	0	1	0		1	1	1	1	1	1	0		1	0	0	0	0	0	0	0	0	0		5	5
1495	10		4	113	0	0	1	2	0		0	0	0	0	0	0	0	0	0	0		0		4	1	1	0		1	1	1	1	1	1	0		1	0	0	0	0	0	0	0	0	0		5	7
1496	10			113							0	0	0	0	0	0	0	0	0												0	0	0	0	0		0	0	0	0	0	0	0	0	0	0
1497	1		6	244	0	0	1	1	0		0	0	0	0	0	0	0	0	0	0		0		4	1	1	0		1	1	1	1	0	1	0		1	0	0	0	0	0	0	0	0	0		5	5
1498	10		4	113	1	0	1	3	0		0	0	0	0	0	0	0	0	0	0		0		4	1	1	0		1	1	1	1	1	0	0		1	0	0	0	0	0	0	0	0	0		5	6
1499	10		7	113	0	0					0	0	0	0	0	0	0	0	0												0	0	0	0	0		0	0	0	0	0	0	0	0	0	0
1500	1		6	244	0	0	0		0		0	0	0	0	0	0	0	0	0	0		0		4	1	1	0		1	1	1	1	1	1	0		1	0	0	0	0	0	0	0	0	0		5	2
1501	1		6	242	0	0	1	1	0		0	0	0	0	0	0	0	0	0	0		0		4	0	1	1	1	0	1	1	1	1	1	0		1	0	0	0	0	0	0	0	0	0		5	1
1502	1		6	244	0	0	1	1	0		0	0	0	0	0	0	0	0	0	0		0		3	1	1	1	0	1	0	1	1	0	1	0		1	0	0	0	0	0	0	0	0	0		5	4
1503	1		6	244	0	0	0		0		0	0	0	0	0	0	0	0	0	0		0		4	1	1	1	1	0	0	0	1	0	1	0		0	1	1	1	0	1	0	0	0	0		3	5
1504	1		6	244	1	0	0		0		0	0	0	0	0	0	0	0	0	0		0		4	1	1	0		0	1	1	0	0	1	0		1	0	0	0	0	0	0	0	0	0		5	5
1505	1		6	244	0	0	1	1	0		0	0	0	0	0	0	0	0	0	0		0		4	1	1	0		1	0	1	1	0	1	0		1	0	0	0	0	0	0	0	0	0		5	2
1506	1										0	0	0	0	0	0	0	0	0												0	0	0	0	0		0	0	0	0	0	0	0	0	0	0
1507	12		4	112	0	0	1	2	0		0	0	0	0	0	0	0	0	0	0		0		4	1	1	1	1	1	1	1	1	0	1	0		1	0	0	0	0	0	0	0	0	0		5	6
1508	1		6	244	1	0	1	1	0		0	0	0	0	0	0	0	0	0	0		0									0	0	0	0	0		0	0	0	0	0	0	0	0	0	0
1509	1		6	244	0	1	0		0		0	0	0	0	0	0	0	0	0	0		0		4	0	0	0		1	0	1	1	0	1	0		1	0	0	0	0	0	0	0	0	0		5	7
1510	10		4	113	1	1	1	3	1	0	0	0	0	1	0	0	0	0	0	1	2	1	0	4	0	0	1	0	1	0	1	0	0	0	0		1	0	0	0	0	0	0	0	0	0		5	6
1511	1		6	244	1	0	1	1	0		0	0	0	0	0	0	0	0	0	0		0		3	0	1	0		0	0	1	1	1	1	0		1	0	0	0	0	0	0	0	0	0		5	2
1512	12		4	240	0	0					0	0	0	0	0	0	0	0	0												0	0	0	0	0		0	0	0	0	0	0	0	0	0	0
1513	1		6	244	0	0	1	1	1	1	1	0	1	0	0	1	0	1	0	0		0		3	1	1	1	0	1	0	0	1	0	1	0		1	0	0	0	0	0	0	0	0	0		3	1
1514	1		6	244	0	1	1	1	0		0	0	0	0	0	0	0	0	0	0		0		4	0	0	0		0	0	1	1	0	1	0		1	0	0	0	0	0	0	0	0	0		4	1
1515	1		6	244	0	1	0		0		0	0	0	0	0	0	0	0	0	0		0		3	1	1	1	1	1	0	0	1	0	1	0		1	0	0	0	0	0	0	0	0	0		5	6
1516	1		6	244	0	0	0		0		0	0	0	0	0	0	0	0	0	0		0		4	0	0	1	1	1	0	1	1	0	1	0		0	0	0	0	0	1	1	1	0	0		5	5
1517	1		6	244	1	1	0		0		0	0	0	0	0	0	0	0	0	0		0		4	1	1	0		1	1	1	1	1	1	0		1	0	0	0	0	0	0	0	0	0		5	2
1518	1		6	244	0	0					0	0	0	0	0	0	0	0	0												0	0	0	0	0		0	0	0	0	0	0	0	0	0	0
1519	1										0	0	0	0	0	0	0	0	0												0	0	0	0	0		0	0	0	0	0	0	0	0	0	0
1520	1		9	244	1	0	1	2	0		0	0	0	0	0	0	0	0	0	0		0		3	1	1	0		1	0	1	0	1	1	0		1	0	0	0	0	0	0	0	0	0		5	3
1521	1			244	0	1	1	1	0		0	0	0	0	0	0	0	0	0	0		0		3	1	1	0		0	0	1	1	1	1	0		1	0	0	0	0	0	0	0	0	0		5	7
1522	1		6	244	0	1	1	2	1	1	0	0	0	0	0	1	0	0	0	0		0		2	1	0	1	0	1	0	0	0	1	1	0		0	0	0	0	0	0	0	0	0	1	To ensure enough was available for my staff	5	5
1523	1		6	40	0	1					0	0	0	0	0	0	0	0	0												0	0	0	0	0		0	0	0	0	0	0	0	0	0	0
1524	1		6	244	0	0	0		1	0	0	0	0	1	1	1	1	0	0	0		0		4	1	1	0		1	0	0	1	0	1	0		0	0	0	0	0	1	0	0	0	0		5	3
1525	10		4	113	0	0	1	2	0		0	0	0	0	0	0	0	0	0	0		0		4	1	1	0		0	0	1	1	1	1	0		1	0	0	0	0	0	0	0	0	0		5	1
1526	1										0	0	0	0	0	0	0	0	0												0	0	0	0	0		0	0	0	0	0	0	0	0	0	0
1527	1		6	244	0	0	0		0		0	0	0	0	0	0	0	0	0	0		0									0	0	0	0	0		0	0	0	0	0	0	0	0	0	0
1528	1		6	244	0	0					0	0	0	0	0	0	0	0	0												0	0	0	0	0		0	0	0	0	0	0	0	0	0	0
1529	1		6	244	1	1	1	1	0		0	0	0	0	0	0	0	0	0	0		0									0	0	0	0	0		0	0	0	0	0	0	0	0	0	0
1530	1										0	0	0	0	0	0	0	0	0												0	0	0	0	0		0	0	0	0	0	0	0	0	0	0
1531	10		4	113	0	0	1	3	0		0	0	0	0	0	0	0	0	0	0		0		4	1	0	0		1	1	1	1	1	1	0		1	0	0	0	0	0	0	0	0	0			2
1532	1		6	244	0	0	0		0		0	0	0	0	0	0	0	0	0	0		0		3	1	1	1	0	1	1	0	0	0	1	0		0	0	0	0	0	0	0	0	1	0		5	5
1533	1		6	244	0	1	0		0		0	0	0	0	0	0	0	0	0	0		0		4	1	0	0		1	1	1	1	1	1	0		1	0	0	0	0	0	0	0	0	0		5	6
1534	1		6	244	0	0	1	1	0		0	0	0	0	0	0	0	0	0	0		0		4	1	1	0		0	0	1	1	0	1	0		0	0	0	0	0	1	0	0	0	0		4	3
1535	1		6	244	1	0	1	2	0		0	0	0	0	0	0	0	0	0	0		0		4	1	1	0		1	0	1	1	0	1	0		1	0	0	0	0	0	0	0	0	0		4	3
1536	1		6	244	1	1	1	1	0		0	0	0	0	0	0	0	0	0	0		0		4	0	1	0		0	0	1	1	0	1	0		1	0	0	0	0	0	0	0	0	0		5	5
1537	1		6	244	0	0	1	1	0		0	0	0	0	0	0	0	0	0	0		0		4	1	0	1	0	0	0	0	1	1	1	0		1	0	0	0	0	0	0	0	0	0		3	2
1538	4		6	81	1	1	0		1	0	1	0	0	0	0	0	0	0	0	0		0		4	0	1	0		0	1	1	1	1	1	0		1	0	0	0	0	0	0	0	0	0		5	3
1539	1		6	244	0	0	1	1	0		0	0	0	0	0	0	0	0	0	0		0		4	1	1	1	1	1	0	0	1	0	1	0		1	0	0	0	0	0	0	0	0	0		5	5
1540	1		6	244	1	0	1	2	0		0	0	0	0	0	0	0	0	0	0		0									0	0	0	0	0		0	0	0	0	0	0	0	0	0	0
1541	1		9	244	1	1	1	1	0		0	0	0	0	0	0	0	0	0	0		0		2	0	1	1	1	1	1	1	1	1	1	0		1	0	0	0	0	0	0	0	0	0		5	7
1542	1		6		0	0	1	1	0		0	0	0	0	0	0	0	0	0	0		0		4	0	0	1	1	1	1	1	1	0	1	0		1	0	0	0	0	0	0	0	0	0		5	1
1543	1		6	243	0	0	1	2	1	1	1	0	1	0	1	0	1	0	1	1	5	1	0	4	0	1	1	0	1	1	1	0	0	1	0		1	0	0	0	0	0	0	0	0	0		5	5
1544	1		6	244	1	0	1	1	0		0	0	0	0	0	0	0	0	0	0		0		4	1	1	0		1	0	1	1	0	1	0		1	0	0	0	0	0	0	0	0	0		5	6
1545	1		6	244	0	0	0		0		0	0	0	0	0	0	0	0	0	0		0									0	0	0	0	0		0	0	0	0	0	0	0	0	0	0
1546	10		4	113	1	0	1	2	0		0	0	0	0	0	0	0	0	0	0		0		4	0	0	1	0	0	0	1	1	1	1	0		1	0	0	0	0	0	0	0	0	0		5	1
1547	1										0	0	0	0	0	0	0	0	0												0	0	0	0	0		0	0	0	0	0	0	0	0	0	0
1548	17		4	31	0	0	0		0		0	0	0	0	0	0	0	0	0	0		0		3	1	1	0		0	1	0	0	0	1	0		1	0	0	0	0	0	0	0	0	0		4	5
1549	1		6	244	0	0	0		0		0	0	0	0	0	0	0	0	0	0		0		4	1	1	1	1	1	0	1	1	0	1	0		1	0	0	0	0	0	0	0	0	0		5	2
1550	4		6	81	0	0	1	1	0		0	0	0	0	0	0	0	0	0	0		0		4	1	1	0		0	0	1	1	0	0	0		1	0	0	0	0	0	0	0	0	0		2	2
1551	6			88							0	0	0	0	0	0	0	0	0												0	0	0	0	0		0	0	0	0	0	0	0	0	0	0
1552	1		6	178	1	0	1	1	0		0	0	0	0	0	0	0	0	0	0		0									0	0	0	0	0		0	0	0	0	0	0	0	0	0	0
1553	1		6	244	0	0	0		0		0	0	0	0	0	0	0	0	0	0		0		4	0	1	0		1	0	1	1	0	1	0		0	0	0	0	0	0	0	0	0	1	Clinic setting, telephone triage	3	4
1554	1		6	244	0	1	1	1	0		0	0	0	0	0	0	0	0	0	0		0		4	1	1	1	1	1	1	1	1	1	1	0		0	1	0	1	0	1	0	0	0	0		4	4
1555	1		6	244	0	0	0		0		0	0	0	0	0	0	0	0	0	0		0		4	1	1	1	1	1	1	1	1	0	1	0		1	0	0	0	0	0	0	0	0	0		5	6
1556	1		6	244	1	1	1	1	0		0	0	0	0	0	0	0	0	0	0		0		4	1	1	1	0	0	0	0	1	0	1	0		0	0	0	0	0	0	1	0	0	0		5	4
1557	4		4	37	1	0	1	2	1	0	0	0	0	1	0	0	0	0	0	0		0									0	0	0	0	0		0	0	0	0	0	0	0	0	0	0
1558	10			113							0	0	0	0	0	0	0	0	0												0	0	0	0	0		0	0	0	0	0	0	0	0	0	0
1559	10		4	113	0	0	0		0		0	0	0	0	0	0	0	0	0	0		0		4	1	0	0		1	1	0	1	0	0	0		1	0	0	0	0	0	0	0	0	0		3	3
1560	4		5	81	0	0	1	1	0		0	0	0	0	0	0	0	0	0	0		0		4	1	1	1	0	1	1	1	1	0	1	0		1	0	0	0	0	0	0	0	0	0		5	1
1561	1		6	15	0	0	0		0		0	0	0	0	0	0	0	0	0	0		0									0	0	0	0	0		0	0	0	0	0	0	0	0	0	0
1562	1		4	20	0	0	0		0		0	0	0	0	0	0	0	0	0	0		0									0	0	0	0	0		0	0	0	0	0	0	0	0	0	0
1563	1		6	244	0	0	1	1	0		0	0	0	0	0	0	0	0	0	0		0		3	1	1	0		1	0	0	1	0	1	0		1	0	0	0	0	0	0	0	0	0		5	2
1564	1		9	244	0	1	1	1	0		0	0	0	0	0	0	0	0	0	0		0		4	1	1	1	0	1	0	1	1	0	1	0		1	0	0	0	0	0	0	0	0	0		3	4
1565	4		4	81	0	0	1	1	0		0	0	0	0	0	0	0	0	0	0		0		3	0	0	0		1	0	1	1	1	1	0		1	0	0	0	0	0	0	0	0	0		5	7
1566	1		6	244	0	0	1	1	0		0	0	0	0	0	0	0	0	0	0		0		4	1	1	1	0	1	0	1	1	0	1	0		1	0	0	0	0	0	0	0	0	0		5	7
1567	1										0	0	0	0	0	0	0	0	0												0	0	0	0	0		0	0	0	0	0	0	0	0	0	0
1568	1										0	0	0	0	0	0	0	0	0												0	0	0	0	0		0	0	0	0	0	0	0	0	0	0
1569	1		6	244	0	1	0		0		0	0	0	0	0	0	0	0	0	0		0									0	0	0	0	0		0	0	0	0	0	0	0	0	0	0
1570	1		11								0	0	0	0	0	0	0	0	0												0	0	0	0	0		0	0	0	0	0	0	0	0	0	0
1571	1		6	244	0	0	1	1	0		0	0	0	0	0	0	0	0	0	0		0		4	1	1	0		0	0	1	1	0	1	0		1	0	0	0	0	0	0	0	0	0		4	5
1572	1										0	0	0	0	0	0	0	0	0												0	0	0	0	0		0	0	0	0	0	0	0	0	0	0
1573	1		5	244	0	0	0		0		0	0	0	0	0	0	0	0	0	0		0		3	1	0	1	1	1	1	1	1	1	1	0		1	0	0	0	0	0	0	0	0	0		4	2
1574	1		6	244	1	0	1	1	0		0	0	0	0	0	0	0	0	0	1	5	1	0	4	1	1	0		1	0	1	0	1	1	0		1	0	0	0	0	0	0	0	0	0		4	1
1575	4		6	81	0	1	1	1	0		0	0	0	0	0	0	0	0	0	0		0		4	1	0	0		1	0	1	1	1	1	0		1	0	0	0	0	0	0	0	0	0		5	4
1576	1		6	244	0	0	1	1	0		0	0	0	0	0	0	0	0	0	0		0		4	0	1	1	0	0	0	0	0	0	1	1	Found my own supply of PPE from connections.	1	0	0	0	0	0	0	0	0	0		5	1
1577	1		6	244	0	0	0		1	1	1	0	0	0	0	0	0	0	0	0		0		4	1	0	1	0	1	0	0	0	0	1	0		1	0	0	0	0	0	0	0	0	0		4	4
1578	1		6	244	0	1	0		0		0	0	0	0	0	0	0	0	0	0		0		4	0	0	1	0	1	1	1	1	0	1	0		1	0	0	0	0	0	0	0	0	0		5	2
1579	1										0	0	0	0	0	0	0	0	0												0	0	0	0	0		0	0	0	0	0	0	0	0	0	0
1580	1		6	244	0	1	1	1	0		0	0	0	0	0	0	0	0	0	1	2	1	0	2	1	1	1	1	1	0	1	1	0	1	0		1	0	0	0	0	0	0	0	0	0		4	3
1581	1		6	244	0	1	0		0		0	0	0	0	0	0	0	0	0	0		0		4	1	0	0		1	1	1	1	0	1	0		1	0	0	0	0	0	0	0	0	0		5	6
1582	1		6	244	1	1	1	1	0		0	0	0	0	0	0	0	0	0	0		0		4	1	1	0		1	0	1	1	1	1	0		1	0	0	0	0	0	0	0	0	0		5	5
1583	1		6	244	0	0	1	1	0		0	0	0	0	0	0	0	0	0	0		0		2	0	0	1	0	1	0	1	0	0	1	0		1	0	0	0	0	0	0	0	0	0		4	5
1584	1		6		1	0					0	0	0	0	0	0	0	0	0												0	0	0	0	0		0	0	0	0	0	0	0	0	0	0
1585	1		6	244	0	0	1	1	1	1	1	0	0	0	0	0	0	0	0	0		0		2	1	1	0		1	0	0	1	0	1	0		0	1	1	1	1	1	1	0	0	0		4	7
1586	1		6	244	0	1	0		0		0	0	0	0	0	0	0	0	0	0		0		4	0	0	1	1	1	1	0	1	0	1	0		1	0	0	0	0	0	0	0	0	0		5	7
1587	1		6	244	0	0	1	2	0		0	0	0	0	0	0	0	0	0	0		0		4	0	1	0		0	0	1	1	1	1	0		1	0	0	0	0	0	0	0	0	0		5	2
1588	1		6	243	0	0					0	0	0	0	0	0	0	0	0												0	0	0	0	0		0	0	0	0	0	0	0	0	0	0
1589	1		6	244	1	1	0		0		0	0	0	0	0	0	0	0	0	0		0		4	1	1	1	1	1	1	1	1	1	1	0		1	0	0	0	0	0	0	0	0	0		5	2
1590	1		4	244	0	1	1	1	0		0	0	0	0	0	0	0	0	0	1	5	1	0	4	1	1	1	1	1	1	1	1	1	1	0		1	0	0	0	0	0	0	0	0	0		5	6
1591	1		10	244	1	0	1	2	0		0	0	0	0	0	0	0	0	0	0		0		4	1	1	1	0	0	0	1	1	1	1	1	wore self made masks	1	0	0	0	0	0	0	0	0	0		5	1
1592	10		4	113	0	0	1	2	0		0	0	0	0	0	0	0	0	0	0		0		4	1	1	0		1	0	1	1	0	1	0		1	0	0	0	0	0	0	0	0	0		5	5
1593	1		6	244	0	1	1	1	0		0	0	0	0	0	0	0	0	0	0		0		4	1	1	0		1	1	0	1	0	1	0		1	0	0	0	0	0	0	0	0	0		5	5
1594	1		6	244	0	0	0		0		0	0	0	0	0	0	0	0	0	0		0		3	1	1	1	0	1	1	0	0	0	1	0		0	0	0	0	0	1	0	0	0	0		5	3
1595	10		6	113	0	0	0		0		0	0	0	0	0	0	0	0	0	0		0		4	1	0	1	1	1	1	1	1	0	1	0		1	0	0	0	0	0	0	0	0	0		4	2
1596	1		6	244	0	1	0		0		0	0	0	0	0	0	0	0	0	0		0									0	0	0	0	0		0	0	0	0	0	0	0	0	0	0
1597	10			113							0	0	0	0	0	0	0	0	0												0	0	0	0	0		0	0	0	0	0	0	0	0	0	0
1598	1		6	244	0	0	0		0		0	0	0	0	0	0	0	0	0	0		0		3	1	1	1	1	1	1	1	0	0	1	0		1	0	0	0	0	0	0	0	0	0		5	7
1599	1		6	244	1	0	1	2	0		0	0	0	0	0	0	0	0	0	0		0		3	1	1	1	0	1	0	1	1	0	1	0		0	0	0	0	0	1	0	1	0	0		5	6
1600	1		3	106	0	0	0		0		0	0	0	0	0	0	0	0	0	0		0		4	1	1	0		1	1	1	1	0	1	0		1	0	0	0	0	0	0	0	0	0		5	6
1601	1		6	244	0	1	1	1	0		0	0	0	0	0	0	0	0	0	0		0		4	1	1	0		1	0	1	0	1	1	0		1	0	0	0	0	0	0	0	0	0		5	5
1602	1		9	244	0	0	1	1	0		0	0	0	0	0	0	0	0	0	0		0		3	1	1	0		1	0	1	1	1	1	0		1	0	0	0	0	0	0	0	0	0		5	1
1603	1		6	244	0	0	1	1	0		0	0	0	0	0	0	0	0	0	0		0		3	1	1	0		1	0	0	1	0	1	0		1	0	0	0	0	0	0	0	0	0		4	6
1604	10		7	113	0	0	1	1	0		0	0	0	0	0	0	0	0	0	1	5	1	0	4	1	1	0		1	1	1	1	0	1	0		1	0	0	0	0	0	0	0	0	0		5	2
1605	1										0	0	0	0	0	0	0	0	0												0	0	0	0	0		0	0	0	0	0	0	0	0	0	0
1606	18		4	233	0	0	0		1	0	0	0	0	0	0	0	0	1	0	0		0		4	1	1	0		1	1	1	1	0	1	0		1	0	0	0	0	0	0	0	0	0		4	4
1607	10		4	113	1	1	1	2	0		0	0	0	0	0	0	0	0	0	0		0		4	1	1	1	0	1	1	1	1	1	1	0		1	0	0	0	0	0	0	0	0	0		5	4
1608	1		6	244	0	1	1	1	0		0	0	0	0	0	0	0	0	0	0		0									0	0	0	0	0		0	0	0	0	0	0	0	0	0	0
1609	10			113							0	0	0	0	0	0	0	0	0												0	0	0	0	0		0	0	0	0	0	0	0	0	0	0
1610	1		6	244	0	0	1	1	0		0	0	0	0	0	0	0	0	0	0		0		3	1	1	0		0	0	1	1	1	1	0		0	0	0	0	0	0	1	0	0	0		5	3
1611	1										0	0	0	0	0	0	0	0	0												0	0	0	0	0		0	0	0	0	0	0	0	0	0	0
1612	1		6	244	1	0	1	3	1	0	0	0	0	1	0	0	0	0	0	0		0		4	0	0	1	1	1	1	1	0	1	1	0		1	0	0	0	0	0	0	0	0	0		5	2
1613	1		4	233	0	0	0		0		0	0	0	0	0	0	0	0	0	0		0		4	0	0	1	1	1	1	1	1	1	1	0		1	0	0	0	0	0	0	0	0	0		4	6
1614	18		3	233	0	0	1	1	0		0	0	0	0	0	0	0	0	0	0		0									0	0	0	0	0		0	0	0	0	0	0	0	0	0	0
1615	1		6	244	1	1	1	1	1	1	0	1	1	0	1	1	0	0	0	1	3	1	0	4	1	1	0		0	0	1	1	1	1	0		1	0	0	0	0	0	0	0	0	0		4	2
1616	1		6		1	0	1	1	0		0	0	0	0	0	0	0	0	0	0		0		4	0	1	0		0	1	1	1	0	1	0		1	0	0	0	0	0	0	0	0	0		5	5
1617	1		6	244	0	0	1	1	0		0	0	0	0	0	0	0	0	0	0		0		3	0	0	0		1	1	1	1	0	1	0		1	0	0	0	0	0	0	0	0	0		5	7
1618	1										0	0	0	0	0	0	0	0	0												0	0	0	0	0		0	0	0	0	0	0	0	0	0	0
1619	1										0	0	0	0	0	0	0	0	0												0	0	0	0	0		0	0	0	0	0	0	0	0	0	0
1620	12		3	88	0	0	1	1	0		0	0	0	0	0	0	0	0	0	0		0		3	0	0	1	1	1	1	1	1	1	1	0		1	0	0	0	0	0	0	0	0	0		5	5
1621	1		6		0	0	0		0		0	0	0	0	0	0	0	0	0	0		0		4	0	1	1	0	1	0	1	1	0	1	0		1	0	0	0	0	0	0	0	0	0		3	3
1622	1		6	244	1	0	1	1	0		0	0	0	0	0	0	0	0	0	0		0		3	1	1	1	0	0	0	1	1	1	1	0		0	0	0	0	0	1	1	0	0	0		5	5
1623	18			233							0	0	0	0	0	0	0	0	0												0	0	0	0	0		0	0	0	0	0	0	0	0	0	0
1624	18			233							0	0	0	0	0	0	0	0	0												0	0	0	0	0		0	0	0	0	0	0	0	0	0	0
1625	1		5	244	0	0	1	1	1	0	1	0	0	0	0	0	1	0	0	0		0		4	0	1	0		1	0	0	1	0	1	0		1	0	0	0	0	0	0	0	0	0		5	1
1626	18		4	233	0	0	1	1	0		0	0	0	0	0	0	0	0	0	1	3	1	0	3	0	0	0		1	1	1	1	0	1	0		1	0	0	0	0	0	0	0	0	0		5	2
1627	1		6	244	0	0	1	2	1	0	1	0	1	0	1	1	0	0	1	0		0		3	0	1	1	1	1	1	0	1	0	1	0		1	0	0	0	0	0	0	0	0	0		5	2
1628	9			107							0	0	0	0	0	0	0	0	0												0	0	0	0	0		0	0	0	0	0	0	0	0	0	0
1629	1		6	244	0	0	1	1	0		0	0	0	0	0	0	0	0	0	0		0		4	0	1	1	0	1	1	1	1	0	1	0		1	0	0	0	0	0	0	0	0	0		5	5
1630	1										0	0	0	0	0	0	0	0	0												0	0	0	0	0		0	0	0	0	0	0	0	0	0	0
1631	18		3	233	0	0	1	2	0		0	0	0	0	0	0	0	0	0	1	4	1	0	4	1	1	0		1	0	1	1	1	1	0		1	0	0	0	0	0	0	0	0	0		3	7
1632	1		11								0	0	0	0	0	0	0	0	0												0	0	0	0	0		0	0	0	0	0	0	0	0	0	0
1633	1		8		0	0	1	3	0		0	0	0	0	0	0	0	0	0	0		0		3	0	1	0		1	1	0	1	0	1	1	quarantine with family only	1	0	0	0	0	0	0	0	0	0		5	6
1634	18		4	233	0	1					0	0	0	0	0	0	0	0	0												0	0	0	0	0		0	0	0	0	0	0	0	0	0	0
1635	1										0	0	0	0	0	0	0	0	0												0	0	0	0	0		0	0	0	0	0	0	0	0	0	0
1636	18		4	233	0	0	1	1	0		0	0	0	0	0	0	0	0	0	1	3	1	0	3	1	0	0		1	1	1	1	1	1	0		1	0	0	0	0	0	0	0	0	0		5	2
1637	18		4	233	0	0	0		0		0	0	0	0	0	0	0	0	0	0		0		3	1	0	0		1	0	1	1	0	1	0		1	0	0	0	0	0	0	0	0	0		4	1
1638	1		4	233	0	0	1	1	0		0	0	0	0	0	0	0	0	0	1	3	1	0	4	1	1	0		1	1	1	1	0	1	0		1	0	0	0	0	0	0	0	0	0		5	1
1639	10		4	113	0	0	1	2	1	0	0	1	0	0	0	0	0	0	0	0		0		3	1	0	1	0	1	0	1	1	1	1	0		1	0	0	0	0	0	0	0	0	0		5	2
1640	18		4	233	0	0					0	0	0	0	0	0	0	0	0												0	0	0	0	0		0	0	0	0	0	0	0	0	0	0
1641	1		6	244	0	0					0	0	0	0	0	0	0	0	0												0	0	0	0	0		0	0	0	0	0	0	0	0	0	0
1642	18		4	233	0	0	0		1	1	0	0	0	0	0	0	0	1	0	1	5	1	0	2	1	1	0		1	1	1	1	0	1	0		0	1	0	1	0	1	0	0	0	0		5	1
1643	1										0	0	0	0	0	0	0	0	0												0	0	0	0	0		0	0	0	0	0	0	0	0	0	0
1644	1		9	244	1	0	1	2	0		0	0	0	0	0	0	0	0	0	0		0		4	0	1	0		1	1	1	1	1	1	0		1	0	0	0	0	0	0	0	0	0		5	1
1645	1		6	244	0	0	1	2	0		0	0	0	0	0	0	0	0	0	0		0		4	1	1	1	0	0	0	0	1	1	1	0		1	0	0	0	0	0	0	0	0	0		5	3
1646	1		6	244	0	0	0		0		0	0	0	0	0	0	0	0	0	0		0		3	0	1	0		1	1	1	1	0	1	0		1	0	0	0	0	0	0	0	0	0		5	2
1647	1										0	0	0	0	0	0	0	0	0												0	0	0	0	0		0	0	0	0	0	0	0	0	0	0
1648	16		4	206	0	0	1	2	0		0	0	0	0	0	0	0	0	0	0		0		4	1	1	1	0	0	0	0	1	0	0	0		1	0	0	0	0	0	0	0	0	0		5	5
1649	18		4	233	0	0	0		0		0	0	0	0	0	0	0	0	0	0		0		4	1	1	0		1	1	0	1	1	1	0		1	0	0	0	0	0	0	0	0	0		5	5
1650	1		6	244	1	1	1	1	1	0	0	0	0	1	0	0	0	0	0	0		0		4	0	0	0		0	0	1	1	1	1	0		1	0	0	0	0	0	0	0	0	0		5	2
1651	18		6	233	0	0	1	1	0		0	0	0	0	0	0	0	0	0	0		0		3	0	0	0		1	1	1	1	0	1	0		1	0	0	0	0	0	0	0	0	0		4	7
1652	18		6	233	0	0	0		0		0	0	0	0	0	0	0	0	0	0		0		3	1	0	0		1	1	0	1	0	0	0		0	0	0	0	0	0	0	1	0	0		4	1
1653	18		4	233	0	1	1	1	0		0	0	0	0	0	0	0	0	0	0		0		4	1	1	0		1	1	1	1	1	1	0		1	0	0	0	0	0	0	0	0	0		5	5
1654	1		6	244	1	0	1	2	1	1	1	0	0	0	1	0	1	0	1	1	2	1	0	3	1	0	1	0	0	1	1	0	0	1	0		1	0	0	0	0	0	0	0	0	0		5	3
1655	18		6	233	0	0	0		0		0	0	0	0	0	0	0	0	0	0		0		4	1	1	0		1	1	1	1	1	1	0		0	0	0	0	0	0	1	0	0	0		5	4
1656	18		4	233	0	0	1	1	0		0	0	0	0	0	0	0	0	0	1	5	1	0	4	0	0	1	1	1	1	1	1	1	1	0		1	0	0	0	0	0	0	0	0	0		4	6
1657	18		6	233	0	0	0		0		0	0	0	0	0	0	0	0	0	0		0		4	0	0	0		1	0	1	1	1	1	0		1	0	0	0	0	0	0	0	0	0		5	5
1658	18		6	233	0	0	0		0		0	0	0	0	0	0	0	0	0	0		0		3	0	0	0		1	1	1	1	1	1	0		1	0	0	0	0	0	0	0	0	0		4	4
1659	18		6	233	0	0	0		0		0	0	0	0	0	0	0	0	0	0		0		4	0	0	0		1	1	1	1	1	1	0		1	0	0	0	0	0	0	0	0	0		5	6
1660	18		6	233	0	0	1	1	0		0	0	0	0	0	0	0	0	0	0		0		4	0	1	0		1	1	1	1	0	1	0		1	0	0	0	0	0	0	0	0	0		4	6
1661	1		6	244	0	0	1	1	0		0	0	0	0	0	0	0	0	0	0		0		3	1	1	0		0	0	1	1	0	1	0		1	0	0	0	0	0	0	0	0	0		3	1
1662	18		4	233	0	0	0		0		0	0	0	0	0	0	0	0	0	0		0		4	0	1	0		1	1	1	1	1	1	0		1	0	0	0	0	0	0	0	0	0		5	2
1663	1		6	244	1	0	1	1	0		0	0	0	0	0	0	0	0	0	0		0		4	1	1	0		0	1	1	1	1	1	0		1	0	0	0	0	0	0	0	0	0		3	2
1664	18		6	233	0	0	1	1	0		0	0	0	0	0	0	0	0	0	0		0									0	0	0	0	0		0	0	0	0	0	0	0	0	0	0
1665	18		6	233	0	0	1	1	0		0	0	0	0	0	0	0	0	0	0		0		4	0	0	1	1	1	1	1	0	0	1	0		1	0	0	0	0	0	1	0	0	0		5	6
1666	18		6	233	0	0	0		0		0	0	0	0	0	0	0	0	0	0		0		4	0	0	0		1	1	1	1	0	1	1	Vitamin desteği, sıvı tüketimi arttırdım	1	0	0	0	0	0	0	0	0	0		4	4
1667	18		4	233	0	0	0		0		0	0	0	0	0	0	0	0	0	0		0		4	1	1	0		1	1	1	1	1	1	0		1	0	0	0	0	0	0	0	0	0		5	5
1668	18		6	233	0	0					0	0	0	0	0	0	0	0	0												0	0	0	0	0		0	0	0	0	0	0	0	0	0	0
1669	18		6	233	0	0	0		0		0	0	0	0	0	0	0	0	0	0		0		3	1	1	0		1	1	0	1	1	1	0		1	0	0	0	0	0	0	0	0	0		4	5
1670	18		6	233	0	0	1	1	0		0	0	0	0	0	0	0	0	0	0		0		4	0	1	0		1	1	1	1	1	1	0		1	0	0	0	0	0	0	0	0	0		5	1
1671	18		4	233	1	0	1	2	0		0	0	0	0	0	0	0	0	0	0		0		4	0	0	0		1	1	1	1	1	1	0		1	0	0	0	0	0	0	0	0	0		5	5
1672	18		4	233	0	0	1	1	0		0	0	0	0	0	0	0	0	0	0				3	1	1	0		1	1	1	1	0	1	0		1	0	0	0	0	0	0	0	0	0		5	6
1673	1		6	244	0	0	0		1	1	1	0	0	0	0	0	0	0	0	0		0		3	0	0	0		0	0	1	1	1	1	0		1	0	0	0	0	0	0	0	0	0		3	2
1674	1		6	233	0	0					0	0	0	0	0	0	0	0	0												0	0	0	0	0		0	0	0	0	0	0	0	0	0	0
1675	1		4	233	0	0	0		0		0	0	0	0	0	0	0	0	0	0		0		3	1	1	0		0	0	0	0	0	1	0		1	0	0	0	0	0	0	0	0	0		2	1
1676	1		4	233	0	0	1	1	0		0	0	0	0	0	0	0	0	0	0		0		4	0	0	1	1	1	1	1	1	1	1	0		1	0	0	0	0	0	0	0	0	0		3	5
1677	1		6	244	1	0	1	2	0		0	0	0	0	0	0	0	0	0	0		0		3	1	1	1	0	0	0	1	1	0	1	0		1	0	0	0	0	0	0	0	0	0		3	4
1678	1										0	0	0	0	0	0	0	0	0												0	0	0	0	0		0	0	0	0	0	0	0	0	0	0
1679	1		6	244	0	1	1	1	1	0	0	0	0	0	0	1	0	0	0	0		0		3	1	1	1	1	1	1	1	1	1	1	0		1	0	0	0	0	0	0	0	0	0		5	5
1680	1		6	244	1	1	0		0		0	0	0	0	0	0	0	0	0	0		0		4	0	0	0		1	0	1	1	0	1	0		1	0	0	0	0	0	0	0	0	0		5	1
1681	18		4	233	0	0	0		0		0	0	0	0	0	0	0	0	0	1	2	1	0	4	0	0	0		1	1	1	1	1	1	0		1	0	0	0	0	0	0	0	0	0		4	1
1682	1		4	243	0	0	1	1	0		0	0	0	0	0	0	0	0	0	1	4	1	0	3	1	1	0		0	1	0	1	1	0	0		1	0	0	0	0	0	0	0	0	0		4	6
1683	10		3	113	0	0	1	1	0		0	0	0	0	0	0	0	0	0	0		0		4	1	1	0		1	0	1	1	0	1	0		1	0	0	0	0	0	0	0	0	0		1	2
1684	1		4	244	0	1	1	1	0		0	0	0	0	0	0	0	0	0	0		0		4	0	1	1	0	0	1	1	1	1	1	0		1	0	0	0	0	0	0	0	0	0		4	2
1685	1		6	244	1	0	1	1	0		0	0	0	0	0	0	0	0	0	0		0		4	1	1	1	0	1	0	1	1	0	1	0		1	0	0	0	0	0	0	0	0	0		4	2
1686	1		6	244	0	0	0		0		0	0	0	0	0	0	0	0	0	0		0		4	1	1	1	1	1	1	1	1	0	1	0		1	0	0	0	0	0	0	0	0	0		5	5
1687	18		4	233	1	0	1	1	0		0	0	0	0	0	0	0	0	0	0		0		3	1	0	0		0	1	1	1	1	1	0		1	0	0	0	0	0	0	0	0	0		3	2
1688	1										0	0	0	0	0	0	0	0	0												0	0	0	0	0		0	0	0	0	0	0	0	0	0	0
1689	1		6	244	0	0					0	0	0	0	0	0	0	0	0												0	0	0	0	0		0	0	0	0	0	0	0	0	0	0
1690	1		6	244	0	0	1	1	0		0	0	0	0	0	0	0	0	0	0		0		3	1	1	0		1	0	0	1	1	1	0		0	0	0	1	1	1	1	0	0	0		5	5
1691	1		6	244	1	0	1	2	0		0	0	0	0	0	0	0	0	0	0		0		3	1	0	1	1	1	1	1	0	0	1	1	Full airborne PPE at my facility	1	0	0	0	0	0	0	0	0	0		5	2
1692	1		6	250	0	0	0		0		0	0	0	0	0	0	0	0	0	0		0		4	0	0	0		0	0	1	1	1	1	0		1	0	0	0	0	0	0	0	0	0		2	5
1693	1		6	244	0	0	1	1	0		0	0	0	0	0	0	0	0	0	0		0		4	1	1	1	1	1	0	1	1	0	1	0		1	0	0	0	0	0	0	0	0	0		5	3
1694	1										0	0	0	0	0	0	0	0	0												0	0	0	0	0		0	0	0	0	0	0	0	0	0	0
1695	1		6	244	0	0	0		1	0	0	0	0	1	1	0	0	0	0	0		0		4	1	1	0		1	0	1	1	0	1	0		0	0	0	0	0	1	1	0	0	0		5	6
1696	1		6	244	0	0	1	1	0		0	0	0	0	0	0	0	0	0	0		0									0	0	0	0	0		0	0	0	0	0	0	0	0	0	0
1697	1		6	244	0	1	0		0		0	0	0	0	0	0	0	0	0	0		0		4	0	1	1	1	1	0	0	1	0	1	0		1	0	0	0	0	0	0	0	0	0		4	1
1698	1		6	244	0	0	0		1	0	0	1	0	0	0	0	0	0	0	0		0		4	0	0	0		1	0	1	1	0	1	0		1	0	0	0	0	0	0	0	0	0		5	7
1699	1		6	244	1	0	1	1	0		0	0	0	0	0	0	0	0	0	0		0		3	1	1	0		1	1	1	1	1	1	0		1	0	0	0	0	0	0	0	0	0		4	2
1700	1		6	244	0	0	0		0		0	0	0	0	0	0	0	0	0	0		0		3	1	1	0		1	0	1	1	1	1	0		1	0	0	0	0	0	0	0	0	0		2	5
1701	10			113							0	0	0	0	0	0	0	0	0												0	0	0	0	0		0	0	0	0	0	0	0	0	0	0
1702	10			113							0	0	0	0	0	0	0	0	0												0	0	0	0	0		0	0	0	0	0	0	0	0	0	0
1703	10		9	113	0	0	0		0		0	0	0	0	0	0	0	0	0	0		0		4	0	1	0		0	0	1	1	0	1	0		1	0	0	0	0	0	0	0	0	0		3	4
1704	1		6	244	0	0	0		0		0	0	0	0	0	0	0	0	0	0		0		3	1	1	0		0	0	1	1	1	1	0		1	0	0	0	0	0	0	0	0	0		5	2
1705	1		6	244	1	0					0	0	0	0	0	0	0	0	0												0	0	0	0	0		0	0	0	0	0	0	0	0	0	0
1706	1		6	244	0	0	0		0		0	0	0	0	0	0	0	0	0	0		0		4	0	1	1	0	0	0	1	1	0	1	0		1	0	0	0	0	0	0	0	0	0		4	6
1707	1		6	244	1	0	1	2	0		0	0	0	0	0	0	0	0	0	0		0		3	1	1	0		0	0	1	1	0	1	0		1	0	0	0	0	0	0	0	0	0		5	4
1708	10		4	113	1	1	0		0		0	0	0	0	0	0	0	0	0	0		0									0	0	0	0	0		0	0	0	0	0	0	0	0	0	0
1709	1		6	244	1	0	1	1	0		0	0	0	0	0	0	0	0	0	0		0		4	1	1	0		1	0	0	1	1	1	0		1	0	0	0	0	0	0	0	0	0		5	5
1710	4		6	81	0	1	1	2	0		0	0	0	0	0	0	0	0	0	0		0		3	1	0	0		1	0	1	0	1	1	0		1	0	0	0	0	0	0	0	0	0		4	6
1711	17		4	31	0	0	1	1	0		0	0	0	0	0	0	0	0	0	0		0		4	0	0	1	1	1	1	1	1	1	1	1	Uso de capote impermeável e face shield para intubação oro traqueal	1	0	0	0	0	0	0	0	0	0		4	1
1712	1				0	1					0	0	0	0	0	0	0	0	0												0	0	0	0	0		0	0	0	0	0	0	0	0	0	0
1713	1		6	244	1	0	0		0		0	0	0	0	0	0	0	0	0	0		0		3	1	1	1	1	1	0	1	1	0	1	0		0	0	0	0	0	0	1	0	0	0		5	5
1714	1		6	244	0	0	1	1	0		0	0	0	0	0	0	0	0	0	0		0		4	0	0	1	0	0	0	1	0	1	1	0		1	0	0	0	0	0	0	0	0	0		4	1
1715	1		6	244	1	0	1	1	0		0	0	0	0	0	0	0	0	0	0		0		3	1	1	1	0	1	0	0	1	1	1	0		0	0	0	1	0	1	0	0	0	0		4	7
1716	1										0	0	0	0	0	0	0	0	0												0	0	0	0	0		0	0	0	0	0	0	0	0	0	0
1717	1		6	244	1	1	1	1	0		0	0	0	0	0	0	0	0	0	0		0		4	0	1	1	1	0	1	1	0	0	0	0		1	0	0	0	0	0	0	0	0	0		5	3
1718	6			88							0	0	0	0	0	0	0	0	0												0	0	0	0	0		0	0	0	0	0	0	0	0	0	0
1719	1		5	244	0	1	1	1	1	0	0	1	0	0	0	0	0	0	0	0		0		1	0	0	0		0	1	0	0	0	0	1	Nothing	1	0	0	0	0	0	0	0	0	0		3	4
1720	12		4	88	0	0	0		0		0	0	0	0	0	0	0	0	0	0				4	1	0	0		0	0	1	1	0	1	0		1	0	0	0	0	0	0	0	0	0		4	2
1721	1										0	0	0	0	0	0	0	0	0												0	0	0	0	0		0	0	0	0	0	0	0	0	0	0
1722	17		4	31		0	0		0		0	0	0	0	0	0	0	0	0	0		0		4	0	0	1	1	1	1	1	1	1	1	0		1	0	0	0	0	0	0	0	0	0		1	6
1723	1		4	31	0	1	0		1	1	1	0	0	0	0	0	0	0	0	0		0		4	1	1	0		1	0	0	1	0	1	0		0	0	0	0	1	0	0	0	0	0		4	2
1724	1		4	219	1	0	1	2	0		0	0	0	0	0	0	0	0	0	0		0		4	0	0	0		1	1	0	1	0	0	0		1	0	0	0	0	0	0	0	0	0		4	6
1725	1		6	244	0	1	1	1	0		0	0	0	0	0	0	0	0	0	0		0		3	0	0	1	0	1	1	1	1	1	1	0		1	0	0	0	0	0	0	0	0	0		4	1
1726	1		6	244	1	0	0		0		0	0	0	0	0	0	0	0	0	0		0									0	0	0	0	0		0	0	0	0	0	0	0	0	0	0
1727	1		6	244	1	1	1	2	0		0	0	0	0	0	0	0	0	0	0		0		2	1	0	1	1	0	0	1	1	0	1	0		0	0	0	0	0	1	1	0	1	0		5	6
1728	1		4	244	0	0	1	1	1	0	0	1	0	0	0	0	0	0	0	0		0		3	1	1	0		1	1	0	1	1	1	0		1	0	0	0	0	0	0	0	0	0		5	5
1729	1		9	244	1	1	1	1	0		0	0	0	0	0	0	0	0	0	0		0		3	1	1	0		0	1	1	1	0	1	0		1	0	0	0	0	0	0	0	0	0		3	2
1730	1		6	244	1	1	1	2	0		0	0	0	0	0	0	0	0	0	0		0		3	1	1	1	0	0	0	1	1	1	1	0		1	0	0	0	0	0	0	0	0	0		1	1
1731	1		6	244	1	0	0		0		0	0	0	0	0	0	0	0	0	0		0		4	1	1	0		1	1	1	1	0	1	0		1	0	0	0	0	0	0	0	0	0		5	6
1732	1		6	244	0	1	1	1	0		0	0	0	0	0	0	0	0	0	0		0		4	0	1	1	0	0	0	1	1	1	1	0		1	0	0	0	0	0	0	0	0	0		5	2
1733	17			31							0	0	0	0	0	0	0	0	0												0	0	0	0	0		0	0	0	0	0	0	0	0	0	0
1734	1		4	244	0	1	0		1	1	1	0	1	0	0	0	0	1	0	1	2	1	0	4	0	1	0		0	1	1	1	1	1	0		1	0	0	0	0	0	0	0	0	0		5	1
1735	1		6	244	0	0	1	1	0		0	0	0	0	0	0	0	0	0	0		0		4	1	1	1	0	1	1	1	1	0	1	0		1	0	0	0	0	0	0	0	0	0		3	3
1736	1		4	40	0	1	0		1	1	1	0	0	0	0	0	0	0	0	0		0									0	0	0	0	0		0	0	0	0	0	0	0	0	0	0
1737	1		6	244	0	0	1	2	0		0	0	0	0	0	0	0	0	0	0		0		3	1	1	1	0	1	0	1	0	1	0	0		1	0	0	0	0	0	0	0	0	0		5	6
1738	1		6	244	0	0	1	1	0		0	0	0	0	0	0	0	0	0	0		0		4	1	1	0		0	1	1	1	0	1	1	Already wore scrubs routinely	0	0	0	0	0	0	1	0	0	0		5	6
1739	1		6	244	0	0	0		0		0	0	0	0	0	0	0	0	0	0		0		4	0	0	0		0	0	0	1	0	1	0		1	0	0	0	0	0	0	0	0	0		3	1
1740	1										0	0	0	0	0	0	0	0	0												0	0	0	0	0		0	0	0	0	0	0	0	0	0	0
1741	1		6	244	1	0	1	1	0		0	0	0	0	0	0	0	0	0	0		0		4	0	1	1	1	1	0	1	0	0	1	0		1	0	0	0	0	0	0	0	0	0		5	1
1742	1		8	244	1	1	1	1	1	0	0	0	0	1	0	0	0	0	0	0		0		4	1	1	0			0	0	1	0	1	0		1	0	0	0	0	0	0	0	0	0		5	7
1743	1										0	0	0	0	0	0	0	0	0												0	0	0	0	0		0	0	0	0	0	0	0	0	0	0
1744	1		6	244	0	0	1	1	0		0	0	0	0	0	0	0	0	0	0		0		4	1	1	0		1	1	1	1	0	1	0		1	0	0	0	0	0	0	0	0	0		5	5
1745	1		6	244	0	1	1	1	0		0	0	0	0	0	0	0	0	0	0		0		4	1	1	0		0	0	1	1	1	1	0		1	0	0	0	0	0	0	0	0	0		4	2
1746	1		6	244	0	0	1	1	0		0	0	0	0	0	0	0	0	0	0		0		4	1	1	0		0	0	1	1	0	1	0		0	1	1	0	0	0	0	0	0	1	Not available	4	1
1747	1		6	244	1	1	1	2	0		0	0	0	0	0	0	0	0	0	0		0		4	1	1	1	0	0	1	1	1	1	1	0		0	0	0	0	0	1	1	0	0	0		5	1
1748	1		6	244	1	1	0		0		0	0	0	0	0	0	0	0	0	0		0		3	0	1	1	0	1	0	1	1	0	1	0		1	0	0	0	0	0	0	0	0	0		5	6
1749	1		6	244	0	1	1	2	0		0	0	0	0	0	0	0	0	0	0		0		3	0	0	0		0	0	1	1	1	1	0		1	0	0	0	0	0	0	0	0	0		4	4
1750	1		6	244	0	0	1	1	0		0	0	0	0	0	0	0	0	0	0		0		4	0	1	1	0	1	0	1	1	0	1	0		1	0	0	0	0	0	0	0	0	0		5	4
1751	10		6	113	0	0	0		0		0	0	0	0	0	0	0	0	0	0		0		3	0	0	1	0	0	0	0	0	0	1	0		1	0	0	0	0	0	0	0	0	0		5	3
1752	1		6	244	0	1	1	1	0		0	0	0	0	0	0	0	0	0	0		0		4	0	1	0		0	0	1	1	0	1	0		1	0	0	0	0	0	0	0	0	0		5	1
1753	1		9	244	0	0	0		0		0	0	0	0	0	0	0	0	0	0		0		4	1	1	1	0	0	1	0	1	0	1	1	Stay at home, limited social interaction	1	0	0	0	0	0	0	0	0	0		5	6
1754	1										0	0	0	0	0	0	0	0	0												0	0	0	0	0		0	0	0	0	0	0	0	0	0	0
1755	1		6	244	0	1	1	1	0		0	0	0	0	0	0	0	0	0	0		0		4	0	0	1	0	0	0	1	1	0	1	0		0	0	0	0	0	1	1	0	0	0		5	1
1756	1										0	0	0	0	0	0	0	0	0												0	0	0	0	0		0	0	0	0	0	0	0	0	0	0
1757	1		6	244	0	0	1	1	0		0	0	0	0	0	0	0	0	0	0		0		3	0	1	0		1	1	1	0	0	0	0		0	0	0	0	0	0	1	0	0	0		5	5
1758	1		6	244	0	0	0		0		0	0	0	0	0	0	0	0	0	0		0		4	1	1	0		0	0	1	1	0	1	0		0	0	0	0	0	1	1	0	0	0		4	2
1759	1		6	244	0	0	1	1	0		0	0	0	0	0	0	0	0	0	0		0			0	1	0		1	0	0	0	0	1	0		1	0	0	0	0	0	0	0	0	0		5	5
1760	1		4	244	0	0	1	1	0		0	0	0	0	0	0	0	0	0	0				4	0	0	1	0	0	1	1	1	1	1	0		1	0	0	0	0	0	0	0	0	0		4	6
1761	1		6	244	0	0	0		0		0	0	0	0	0	0	0	0	0	0		0		3	1	1	1	0	1	1	1	1	0	1	0		0	0	0	0	0	0	1	0	0	0		5	4
1762	1		9	244	1	1	1	2	0		0	0	0	0	0	0	0	0	0	0		0		4	0	0	0		0	1	1	1	0	1	0		0	0	0	0	0	1	0	0	0	0		5	3
1763	1		6	244	1	1	1	2	1	0	0	0	0	0	1	0	0	0	0	0		0		4	0	0	0		1	0	0	0	0	1	0		0	0	0	0	0	0	1	0	0	0		3	1
1764	1		6	244	1	0	1	1	0		0	0	0	0	0	0	0	0	0	0		0									0	0	0	0	0		0	0	0	0	0	0	0	0	0	0
1765	1		6	244	1	0	1	1	0		0	0	0	0	0	0	0	0	0	0		0		3	1	1	0		1	1	0	0	0	1	0		1	0	0	0	0	0	0	0	0	0		5	2
1766	1										0	0	0	0	0	0	0	0	0												0	0	0	0	0		0	0	0	0	0	0	0	0	0	0
1767	1		9	244	0	0	0		0		0	0	0	0	0	0	0	0	0	0		0		4	0	1	1	0	0	1	1	0	0	0	0		1	0	0	0	0	0	0	0	0	0		5	6
1768	1										0	0	0	0	0	0	0	0	0												0	0	0	0	0		0	0	0	0	0	0	0	0	0	0
1769	1		6	244	0	1	1	1	0		0	0	0	0	0	0	0	0	0	0		0		2	1	1	1	1	1	1	1	1	1	1	0		1	0	0	0	0	0	0	0	0	0		5	6
1770	1		6	244	1	0	1	1	1	0	0	0	0	0	1	1	0	0	0	0		0		4	0	0	0		0	0	1	1	1	1	0		1	0	0	0	0	0	0	0	0	0		3	1
1771	1										0	0	0	0	0	0	0	0	0												0	0	0	0	0		0	0	0	0	0	0	0	0	0	0
1772	1		6	244	0	0	1	1	0		0	0	0	0	0	0	0	0	0	0		0		4	0	1	0		0	0	1	1	0	1	0		1	0	0	0	0	0	0	0	0	0		5	1
1773	1										0	0	0	0	0	0	0	0	0												0	0	0	0	0		0	0	0	0	0	0	0	0	0	0
1774	1		6	244	0	0	0		0		0	0	0	0	0	0	0	0	0	0		0		3	1	1	1	0	0	0	1	1	0	1	0		0	0	0	0	0	0	1	0	0	0		3	1
1775	18		4	233	0	0	1	2	0		0	0	0	0	0	0	0	0	0	1	4	1	0	4	0	1	0		1	0	1	1	0	1	0		1	0	0	0	0	0	0	0	0	0		5	1
1776	17		4	31	1	0	0		0		0	0	0	0	0	0	0	0	0	0		0		3	1	1	1	1	1	1	1	1	0	1	0		1	0	0	0	0	0	0	0	0	0		5	6
1777	1		6	244	1	0	1	1	0		0	0	0	0	0	0	0	0	0	0		0		3	0	1	0		1	1	1	1	0	1	0		0	0	0	0	0	1	0	0	0	0		5	5
1778	1										0	0	0	0	0	0	0	0	0												0	0	0	0	0		0	0	0	0	0	0	0	0	0	0
1779	1										0	0	0	0	0	0	0	0	0												0	0	0	0	0		0	0	0	0	0	0	0	0	0	0
1780	1		6	244	0	0	1	1	0		0	0	0	0	0	0	0	0	0	0		0		4	1	0	0		1	0	0	0	1	0	0		0	0	0	0	0	0	0	0	0	1	Head aches	5	5
1781	1		6	244	0	0	0		0		0	0	0	0	0	0	0	0	0	0		0		3	0	0	1	1	1	0	1	0	0	1	0		1	0	0	0	0	0	0	0	0	0		5	3
1782	1		9	244	1	0	1	2	0		0	0	0	0	0	0	0	0	0	0		0		3	1	1	0		1	1	1	0	0	1	0		1	0	0	0	0	0	0	0	0	0		4	1
1783	1		6	244	0	0	1	2	0		0	0	0	0	0	0	0	0	0	0		0		3	1	1	0		1	1	1	0	1	1	0		1	0	0	0	0	0	0	0	0	0		5	6
1784	1		10	244	1	0	0		0		0	0	0	0	0	0	0	0	0	0		0		1	1	1	1	0	1	1	1	1	0	1	0		1	0	0	0	0	0	0	0	0	0		5	6
1785	1		9	244	0	1	1	1	0		0	0	0	0	0	0	0	0	0	0		0		4	1	1	0		1	1	1	1	1	1	1	I started wearing full PPE to clean any surface a patient may have touched	1	0	0	0	0	0	0	0	0	0		5	6
1786	1										0	0	0	0	0	0	0	0	0												0	0	0	0	0		0	0	0	0	0	0	0	0	0	0
1787	1		6	244	1	1	1	1	0		0	0	0	0	0	0	0	0	0	0		0		4	1	1	0		1	0	0	1	0	0	0		1	0	0	0	0	0	0	0	0	0		5	5
1788	1										0	0	0	0	0	0	0	0	0												0	0	0	0	0		0	0	0	0	0	0	0	0	0	0
1789	1		10	244	0	1	1	1	0		0	0	0	0	0	0	0	0	0	0		0		4	0	0	0		1	0	1	1	0	1	0		1	0	0	0	0	0	0	0	0	0		5	2
1790	1										0	0	0	0	0	0	0	0	0												0	0	0	0	0		0	0	0	0	0	0	0	0	0	0
1791	1		6	244	0	0	1	1	0		0	0	0	0	0	0	0	0	0	0		0		4	1	1	1	0	1	0	1	1	1	1	0		1	0	0	0	0	0	0	0	0	0		5	5
1792	1		6	244	0	1	1	2	0		0	0	0	0	0	0	0	0	0	0		0		4	1	1	0		0	1	0	1	1	1	0		1	0	0	0	0	0	0	0	0	0		5	2
1793	1		6	244	0	1	0		0		0	0	0	0	0	0	0	0	0	0		0		3	1	1	1	1			1	1	0	1	0		1	0	0	0	0	0	0	0	0	0		4	1
1794	1										0	0	0	0	0	0	0	0	0												0	0	0	0	0		0	0	0	0	0	0	0	0	0	0
1795	1		9	244	1	1	1	1	0		0	0	0	0	0	0	0	0	0	0		0		4	0	0	1	0	1	0	1	0	1	1	0		1	0	0	0	0	0	0	0	0	0		2	1
1796	1		6	244	0	1	0		0		0	0	0	0	0	0	0	0	0	0		0		3	1	1	1	1	1	0	1	1	0	1	0		1	0	0	0	0	0	0	0	0	0		4	2
1797	1		6		1	0	1	2	1	0	0	0	0	1	0	0	0	0	0	0		0									0	0	0	0	0		0	0	0	0	0	0	0	0	0	0
1798	1		7	244	0	0	0		0		0	0	0	0	0	0	0	0	0	0		0									0	0	0	0	0		0	0	0	0	0	0	0	0	0	0
1799	18		6	233	0	0					0	0	0	0	0	0	0	0	0												0	0	0	0	0		0	0	0	0	0	0	0	0	0	0
1800	1		6	244	1	0	1	1	1	1	0	0	1	0	1	0	1	0	0	1	5	1	1	2	0	1	0		0	0	1	0	1	1	0		1	0	0	0	0	0	0	0	0	0		4	3
1801	1		6	244	1	0	1	1	0		0	0	0	0	0	0	0	0	0	0		0		4	1	1	0		1	0	1	1	1	1	0		1	0	0	0	0	0	0	0	0	0		4	2
1802	18		6	233	0	0	0		1	1	0	1	0	1	0	0	0	1	0	0		0		4	0	1	1		1	1	1	1	0	1	0		1	0	0	0	0	0	0	0	0	0		4	6
1803	1										0	0	0	0	0	0	0	0	0												0	0	0	0	0		0	0	0	0	0	0	0	0	0	0
1804	1		4	244	0	0	1	1	1	1	0	0	1	1	1	0	0	0	0	1	2	1	0	4	0	1	0		1	0	1	1	1	1	0		1	0	0	0	0	0	0	0	0	0		3	1
1805	1										0	0	0	0	0	0	0	0	0												0	0	0	0	0		0	0	0	0	0	0	0	0	0	0
1806	1										0	0	0	0	0	0	0	0	0												0	0	0	0	0		0	0	0	0	0	0	0	0	0	0
1807	1		6	244	0	1	1	1	0		0	0	0	0	0	0	0	0	0	0		0		2	0	1	1	0	1	0	1	1	1	1	0		0	0	0	0	0	1	0	0	0	0		5	5
1808	1		6	244	1	1	1	2	0		0	0	0	0	0	0	0	0	0	0		0		4	1	1	1	0	0	0	1	1	1	1	0		1	0	0	0	0	0	0	0	0	0		5	5
1809	1		6	244	1	1	1	2	0		0	0	0	0	0	0	0	0	0	0		0		4	0	1	0		1	1	1	1	0	1	0		1	0	0	0	0	0	0	0	0	0		4	3
1810	1		6	244	0	1	1	1	1	0	0	0	0	1	0	0	0	0	0	0		0		4	0	0	0		0	0	0	0	0	1	0		1	0	0	0	0	0	0	0	0	0		5	1
1811	1										0	0	0	0	0	0	0	0	0												0	0	0	0	0		0	0	0	0	0	0	0	0	0	0
1812	1		6	244	0	0	1	1	0		0	0	0	0	0	0	0	0	0	0		0		3	1	1	0		1	0	1	1	0	1	0		1	0	0	0	0	0	0	0	0	0		4	5
1813	1		6	244	0	0	0		0		0	0	0	0	0	0	0	0	0	0		0		3	1	0	1	1	1	1	1	1	0	1	0		1	0	0	0	0	0	0	0	0	0		4	1
1814	17		4	31	0	1	1	2	0		0	0	0	0	0	0	0	0	0	0		0		3	1	1	1	1	1	1	1	1	0	1	0		1	0	0	0	0	0	0	0	0	0		1	5
1815	1										0	0	0	0	0	0	0	0	0												0	0	0	0	0		0	0	0	0	0	0	0	0	0	0
1816	1		6	244	0	0	1	1	0		0	0	0	0	0	0	0	0	0	0		0		3	1	0	1	0	1	0	1	1	1	1	0		1	0	0	0	0	0	0	0	0	0		5	2
1817	17			31							0	0	0	0	0	0	0	0	0												0	0	0	0	0		0	0	0	0	0	0	0	0	0	0
1818	17			31							0	0	0	0	0	0	0	0	0												0	0	0	0	0		0	0	0	0	0	0	0	0	0	0
1819	1		4	31	0	0	1	1	1	1	1	0	0	0	0	0	0	0	0	1	4	1	0	4	1	1	0		1	0	0	1	1	1	0		1	0	0	0	0	0	0	0	0	0		5	5
1820	1		6	244	1	1					0	0	0	0	0	0	0	0	0												0	0	0	0	0		0	0	0	0	0	0	0	0	0	0
1821	1										0	0	0	0	0	0	0	0	0												0	0	0	0	0		0	0	0	0	0	0	0	0	0	0
1822	1		6	40	0	0	1	2	1	1	1	0	1	0	1	0	0	0	0	1	3	1	0	4	0	0	1	0	0	0	0	1	1	1	0		1	0	0	0	0	0	0	0	0	0		5	3
1823	1		4		0	0	0		1	1	1	0	0	0	0	0	0	0	0	0		0		4	1	1	1	1	1	0	0	1	0	1	0		1	0	0	0	0	0	0	0	0	0		5	6
1824	1		6	244	0	1	1	1	0		0	0	0	0	0	0	0	0	0	1	4	1	0	4	0	0	0		1	0	1	1	0	1	0		0	0	0	0	0	0	0	0	0	1	Can't breath	5	7
1825	1		6		0	0	1	1	1	0	0	0	0	1	0	0	0	0	0	0		0		4	0	0	0		0	0	0	0	0	1	0		0	0	1	0	0	0	0	0	0	0		1	3
1826	1		6		1	1	1	2	0		0	0	0	0	0	0	0	0	0	0		0		4	0	1	1	1	1	1	1	0	1	1	0		1	0	0	0	0	0	0	0	0	0		5	1
1827	1		6	244	1	1	1	1	1	1	1	0	1	0	0	1	1	0	0	1	4	1	0	3	1	1	1	1	1	1	1	1	1	1	0		1	0	0	0	0	0	0	0	0	0		5	2
1828	1										0	0	0	0	0	0	0	0	0												0	0	0	0	0		0	0	0	0	0	0	0	0	0	0
1829	1		6		0	0	1	1	1	0	0	0	0	0	0	0	0	0	0	1	4										0	0	0	0	0		0	0	0	0	0	0	0	0	0	0
1830	1		6	244	0	0	1	2	0		0	0	0	0	0	0	0	0	0	0		0		3	1	1	0		0	0	1	1	1	1	0		1	0	0	0	0	0	0	0	0	0		5	2
1831	1		6	244	0	0	1	1	0		0	0	0	0	0	0	0	0	0	0		0		4	0	1	0		0	0	1	1	0	1	0		1	0	0	0	0	0	0	0	0	0		3	2
1832	1		6	244	0	0	1	1	0		0	0	0	0	0	0	0	0	0	0		0		3	1	1	1	0	1	0	1	0	0	1	0		0	0	0	0	0	1	1	0	0	0		5	3
1833	1										0	0	0	0	0	0	0	0	0												0	0	0	0	0		0	0	0	0	0	0	0	0	0	0
1834	1		6	244	1	0	1	2	0		0	0	0	0	0	0	0	0	0	0		0		4	1	1	0		1	0	1	1	1	1	0		0	0	0	0	0	0	1	0	0	0		5	6
1835	1		6	244	1	1	0		0		0	0	0	0	0	0	0	0	0	0		0		4	0	0	1	1	1	1	1	1	0	1	0		1	0	0	0	0	0	0	0	0	0		5	5
1836	1		7	244	1	0	1	1	0		0	0	0	0	0	0	0	0	0	0		0		4	1	0	0		0	0	0	0	1	0	0		1	0	0	0	0	0	0	0	0	0		4	1
1837	17		4	31	0	1	1	1	0		0	0	0	0	0	0	0	0	0	0		0		4	1	0	0		0	0	1	1	1	1	1	Qdo chego da rua a roupa vai p lavar e eu vou para o banho	1	0	0	0	0	0	0	0	0	0		5	6
1838	1		6	244	1	0	1	1	0		0	0	0	0	0	0	0	0	0	0		0		4	1	1	0		0	0	1	1	0	1	0		1	0	0	0	0	0	0	0	0	0		5	1
1839	1		6	244	1	0	1	2	0		0	0	0	0	0	0	0	0	0	1	4	1	0	4	1	1	0		1	1	1	0	0	1	0		1	0	0	0	0	0	0	0	0	0		5	5
1840	1		6	244	1	1	0		0		0	0	0	0	0	0	0	0	0	0		0		4	0	1	0		0	0	1	0	0	1	1	Bought my own PPE to be safe	1	0	0	0	0	0	0	0	0	0		5	7
1841	1		4	244	0	1	0		0		0	0	0	0	0	0	0	0	0	0		0		4	1	1	1	1	1	0	1	1	1	1	0		0	0	0	0	0	0	0	0	0	0		5	7
1842	1		8	244	0	1	0		1	0	0	0	0	0	0	0	1	0	0	0		0		3	1	0	0		0	0	0	1	0	1	0		0	0	0	0	0	0	1	0	0	0		5	3
1843	1		6	244	1	0					0	0	0	0	0	0	0	0	0												0	0	0	0	0		0	0	0	0	0	0	0	0	0	0
1844	1		6	244	1	0	1	1	0		0	0	0	0	0	0	0	0	0	0		0		3	0	1	0		1	1	1	1	0	1	0		1	0	0	0	0	0	0	0	0	0		5	5
1845	1		6	244	0	1	1	1	1	0	0	0	1	0	0	0	0	0	0	1	3	1	0	4	1	1	0		0	0	1	1	0	1	0		0	0	0	1	1	0	1	0	0	0		5	7
1846	1		6	244	1	0	0		0		0	0	0	0	0	0	0	0	0	0		0		4	0	0	1	0	1	1	1	1	1	1	0		1	0	0	0	0	0	0	0	0	0		5	3
1847	1		10	244	1	0	1	1	0		0	0	0	0	0	0	0	0	0	0		0		3	1	1	0		0	1	1	1	0	1	0		1	0	0	0	0	0	0	0	0	0		5	1
1848	1		6	244	1	1	1	1	1	0	0	1	0	0	0	0	1	0	0	0		0		4	1	1	1	1	1	1	0	1	0	1	0		1	0	0	0	0	0	0	0	0	0		5	3
1849	1		6	244	1	0	1	1	0		0	0	0	0	0	0	0	0	0	0		0		4	1	1	1	0	1	0	1	1	0	1	0		1	0	0	0	0	0	0	0	0	0		5	6
1850	1		6	244	1	0	1	1	0		0	0	0	0	0	0	0	0	0	0		0									0	0	0	0	0		0	0	0	0	0	0	0	0	0	0
1851	17			31							0	0	0	0	0	0	0	0	0												0	0	0	0	0		0	0	0	0	0	0	0	0	0	0
1852	1										0	0	0	0	0	0	0	0	0												0	0	0	0	0		0	0	0	0	0	0	0	0	0	0
1853	1		6	244	1	0	1	1	0		0	0	0	0	0	0	0	0	0	0		0		4	0	0	0		0	0	1	1	0	1	0		1	0	0	0	0	0	0	0	0	0		2	2
1854	17		1	31	0	0	0		0		0	0	0	0	0	0	0	0	0	0		0		4	1	1	0		1	1	1	1	1	1	0		1	0	0	0	0	0	0	0	0	0		3	6
1855	1		10	244	0	0	1	1	0		0	0	0	0	0	0	0	0	0	0		0		4	0	0	0		1	1	1	1	0	1	0		1	0	0	0	0	0	0	0	0	0		5	5
1856	1		10	244	1	1	0		0		0	0	0	0	0	0	0	0	0	0		0		3	0	1	1	1	1	1	0	1	0	1	0		1	0	0	0	0	0	0	0	0	0		5	7
1857	1										0	0	0	0	0	0	0	0	0												0	0	0	0	0		0	0	0	0	0	0	0	0	0	0
1858	1		6	244	0	0	0		0		0	0	0	0	0	0	0	0	0	0		0		4	1	1	0		1	1	1	1	0	1	0		1	0	0	0	0	0	0	0	0	0		5	6
1859	1		6	244	1	0					0	0	0	0	0	0	0	0	0												0	0	0	0	0		0	0	0	0	0	0	0	0	0	0
1860	1		6	244	0	1	0		0		0	0	0	0	0	0	0	0	0	0		0		4	1	0	1	0	0	0	1	0	1	1	0		0	0	0	0	0	0	1	0	0	0		5	6
1861	1										0	0	0	0	0	0	0	0	0												0	0	0	0	0		0	0	0	0	0	0	0	0	0	0
1862	1		6	244	1	1	0		0		0	0	0	0	0	0	0	0	0	0		0		4	1	1	1	1	1	1	1	1	0	1	0		1	0	0	0	0	0	0	0	0	0		5	7
1863	1		6	244	1	1	1	2	0		0	0	0	0	0	0	0	0	0	0		0									0	0	0	0	0		0	0	0	0	0	0	0	0	0	0
1864	1		6	244	0	0	0		0		0	0	0	0	0	0	0	0	0	0		0		3	0	0	0		0	0	1	1	0	1	0		0	0	0	0	0	0	1	0	0	0		5	3
1865	1		6	244	0	1	0		0		0	0	0	0	0	0	0	0	0	0		0		4	0	0	1	1	1	1	1	1	0	1	0		1	0	0	0	0	0	0	0	0	0		5	6
1866	1										0	0	0	0	0	0	0	0	0												0	0	0	0	0		0	0	0	0	0	0	0	0	0	0
1867	1		6	244	1	1	1	1	0		0	0	0	0	0	0	0	0	0	0		0		4	0	0	1	1	1	1	1	1	0	1	0		1	0	0	0	0	0	0	0	0	0		5	6
1868	1		6	244	1	1	1	1	1	1	1	1	1	1	1	0	0	0	0	1	2	1	0	4	0	1	0		1	1	0	0	0	1	0		0	0	0	0	0	0	0	1	0	1	Earlier in the pandemic, it was not required in most situations	5	6
1869	1		6	244	0	1	0		1	1	0	0	0	0	1	1	1	0	0	0		0		4	0	0	1	1	1	1	1	1	0	1	0		0	1	1	0	0	1	0	1	1	0		5	7
1870	1										0	0	0	0	0	0	0	0	0												0	0	0	0	0		0	0	0	0	0	0	0	0	0	0
1871	1		6		1	1	0		0		0	0	0	0	0	0	0	0	0	0		0		4	1	0	1	1	1	1	1	1	0	1	0		1	0	0	0	0	0	0	0	0	0		5	6
1872	1		6	244	1	0	1	1	1	0	0	0	0	1	0	0	0	0	0	0		0									0	0	0	0	0		0	0	0	0	0	0	0	0	0	0
1873	1		6	244	0	0	0		0		0	0	0	0	0	0	0	0	0	0		0									0	0	0	0	0		0	0	0	0	0	0	0	0	0	0
1874	1										0	0	0	0	0	0	0	0	0												0	0	0	0	0		0	0	0	0	0	0	0	0	0	0
1875	1		6	244	1	1	1	1	1	0	0	0	1	0	0	0	0	0	0	1	3	1	0	4	1	1	1	0	1	1	1	1	1	1	1	N-95 masks	1	0	0	0	0	0	0	0	0	0		5	7
1876	1		9	244	0	0	0		1	1	1	0	0	0	0	1	0	0	1	1	4	1	0	3	0	1	0		0	1	0	0	0	0	1	I am self employed: Surgical First Assist In surgery	1	0	0	0	0	0	0	0	0	0		3	2
1877	1		6	244	0	0	1		0		0	0	0	0	0	0	0	0	0	0		0		3	1	1	1	1	1	1	1	1	0	1	0		1	0	0	0	0	0	0	0	0	0		5	6
1878	1		6	244	1	0	1	1	0		0	0	0	0	0	0	0	0	0	0		0		4	1	0	1	0	1	0	1	0	0	1	0		0	0	0	0	0	0	1	0	0	0		5	3
1879	1		6	244	1	0	1	1	1	0	0	1	0	1	1	0	1	0	0	0		0		4	1	1	1	0	1	0	1	1	0	1	0		1	0	0	0	0	0	0	0	0	0		4	3
1880	1		10	244	1	0	0		0		0	0	0	0	0	0	0	0	0	0		0		3	1	1	1	0	1	1	1	0	0	1	0		0	0	0	0	0	1	0	0	0	0		5	5
1881	1		9	244	0	0	0		0		0	0	0	0	0	0	0	0	0	0		0		3	0	1	0		0	1	1	1	1	1	0		1	0	0	0	0	0	0	0	0	0		5	2
1882	1		6	244	1	0	1	1	0		0	0	0	0	0	0	0	0	0	0		0		4	0	0	0		0	0	1	1	0	1	0		1	0	0	0	0	0	0	0	0	0		5	3
1883	1		6	244	1	0	1	1	0		0	0	0	0	0	0	0	0	0	0		0		4	0	1	1	0	1	0	1	1	0	1	0		1	0	0	0	0	0	0	0	0	0		5	7
1884	1		6	244	0	1	1	2	0		0	0	0	0	0	0	0	0	0	0		0		3	1	1	0		1	1	0	1	0	1	0		1	0	0	0	0	0	0	0	0	0		5	5
1885	1										0	0	0	0	0	0	0	0	0												0	0	0	0	0		0	0	0	0	0	0	0	0	0	0
1886	16										0	0	0	0	0	0	0	0	0												0	0	0	0	0		0	0	0	0	0	0	0	0	0	0
1887	1		6	244	0	0	1	1	1	1	1	0	1	0	1	0	0	0	0	1	5	1	0	4	1	1	1	0	1	0	1	1	0	1	0		0	0	0	0	0	0	0	1	0	0		5	2
1888	1		4	244	0	0	1	1	0		0	0	0	0	0	0	0	0	0	0		0		4	1	1	0		1	1	0	0	0	0	1	Stopped shaking hands	1	0	0	0	0	0	0	0	0	0		5	6
1889	1		6	244	0	1	1	1	0		0	0	0	0	0	0	0	0	0	0		0		4	1	0	0		1	1	1	0	0	1	0		1	0	0	0	0	0	0	0	0	0		4	4
1890	1		6	244	1	1	1	2	0		0	0	0	0	0	0	0	0	0	0		0		3	1	1	1	1	1	0	1	1	1	1	0		1	0	0	0	0	0	0	0	0	0		5	5
1891	1		6	244	0	1	0		0		0	0	0	0	0	0	0	0	0	0		0		3	1	1	1	0	1	1	1	1	0	1	0		1	0	0	0	0	0	0	0	0	0		5	5
1892	1		6	244	1	0	1	2	0		0	0	0	0	0	0	0	0	0	0		0		3	1	0	0		0	0	1	1	1	1	0		1	0	0	0	0	0	0	0	0	0		5	3
1893	1										0	0	0	0	0	0	0	0	0												0	0	0	0	0		0	0	0	0	0	0	0	0	0	0
1894	1										0	0	0	0	0	0	0	0	0												0	0	0	0	0		0	0	0	0	0	0	0	0	0	0
1895	1		6	244	1	0	1	1	0		0	0	0	0	0	0	0	0	0	0		0		4	1	1	1	1	1	0	0	0	0	1	0		0	1	0	0	0	1	0	1	0	0		5	5
1896	16		6		0	0	1	1	0		0	0	0	0	0	0	0	0	0	0		0									0	0	0	0	0		0	0	0	0	0	0	0	0	0	0
1897	1										0	0	0	0	0	0	0	0	0												0	0	0	0	0		0	0	0	0	0	0	0	0	0	0
1898	1		6	244	1	0	1	1	1	0	0	0	0	1	1	0	0	0	0	0		0		3	1	1	1	0	0	0	1	0	1	1	0		0	0	0	1	0	1	0	1	0	0		5	3
1899	1		8	244	0	1	0		0		0	0	0	0	0	0	0	0	0	0		0		4	0	1	1	1	1	1	1	1	0	1	0		0	0	0	0	0	1	0	1	1	0		5	6
1900	1		6	244	1	0	1	1	0		0	0	0	0	0	0	0	0	0	0		0		3	1	1	0		0	0	1	1	1	1	0		1	0	0	0	0	0	0	0	0	0		5	5
1901	1		6	244	0	1	1	1	0		0	0	0	0	0	0	0	0	0	0		0		3	1	1	0		1	1	1	1	0	1	0		1	0	0	0	0	0	0	0	0	0		4	2
1902	1										0	0	0	0	0	0	0	0	0												0	0	0	0	0		0	0	0	0	0	0	0	0	0	0
1903	1		9	244	0	0	1	1	0		0	0	0	0	0	0	0	0	0	0		0		4	1	1	0		0	0	1	0	0	0	0		1	0	0	0	0	0	0	0	0	0		5	3
1904	1		6	244	0	1					0	0	0	0	0	0	0	0	0												0	0	0	0	0		0	0	0	0	0	0	0	0	0	0
1905	1		10	244	0	1					0	0	0	0	0	0	0	0	0												0	0	0	0	0		0	0	0	0	0	0	0	0	0	0
1906	1		7	244	0	0	1	1	0		0	0	0	0	0	0	0	0	0	0				4	0	0	1	1	1	1	1	0	0	1	0		1	0	0	0	0	0	0	0	0	0		5	2
1907	1		6	244	1	0	1	1	0		0	0	0	0	0	0	0	0	0	0		0		3	0	0	1	1	1	1	1	1	1	1	0		1	0	0	0	0	0	0	0	0	0		5	6
1908	1		6	244	1	0	1	2	0		0	0	0	0	0	0	0	0	0	0		0		4	1	1	1	0	1	1	1	1	1	1	0		1	0	0	0	0	0	0	0	0	0		4	3
1909	1										0	0	0	0	0	0	0	0	0												0	0	0	0	0		0	0	0	0	0	0	0	0	0	0
1910	1		10	244	1	1	0		0		0	0	0	0	0	0	0	0	0	0		0		4	0	0	1	1	0	0	0	1	0	0	0		1	0	0	0	0	0	0	0	0	0		5	2
1911	1		6	244	1	0	1	1	0		0	0	0	0	0	0	0	0	0	0		0		3	1	1	1	1	1	1	1	1	0	1	0		0	0	0	1	0	0	0	0	0	0		3	2
1912	1		6	244	1	1	1	2	0		0	0	0	0	0	0	0	0	0	0		0		3	1	1	1	1	1	1	0	0	1	1	0		0	0	0	0	0	1	1	0	0	0		5	2
1913	1		6	244	1	0	0		0		0	0	0	0	0	0	0	0	0	0		0									0	0	0	0	0		0	0	0	0	0	0	0	0	0	0
1914	1		6	244	0	0	1	1	1	1	1	0	0	0	1	1	0	0	0	1	4	1	0	4	1	1	0		1	0	1	0	1	1	0		1	0	0	0	0	0	0	0	0	0		5	4
1915	1										0	0	0	0	0	0	0	0	0												0	0	0	0	0		0	0	0	0	0	0	0	0	0	0
1916	1		10	244	1	1	1	1	0		0	0	0	0	0	0	0	0	0	0		0		4	1	0	0		1	0	1	1	0	1	0		1	0	0	0	0	0	0	0	0	0		4	3
1917	1										0	0	0	0	0	0	0	0	0												0	0	0	0	0		0	0	0	0	0	0	0	0	0	0
1918	1										0	0	0	0	0	0	0	0	0												0	0	0	0	0		0	0	0	0	0	0	0	0	0	0
1919	1										0	0	0	0	0	0	0	0	0												0	0	0	0	0		0	0	0	0	0	0	0	0	0	0
1920	1		6	244	1	1	0		0		0	0	0	0	0	0	0	0	0	0		0									0	0	0	0	0		0	0	0	0	0	0	0	0	0	0
1921	1										0	0	0	0	0	0	0	0	0												0	0	0	0	0		0	0	0	0	0	0	0	0	0	0
1922	1		6	244	1	0	1	1	0		0	0	0	0	0	0	0	0	0	0		0		4	1	1	1	0	1	1	1	1	1	1	0		1	0	0	0	0	0	0	0	0	0		5	5
1923	1		6	244	1	1	1	1	0		0	0	0	0	0	0	0	0	0	0		0		4	0	0	0		1	0	1	1	0	1	0		0	0	0	0	0	1	1	0	0	0		3	2
1924	1										0	0	0	0	0	0	0	0	0												0	0	0	0	0		0	0	0	0	0	0	0	0	0	0
1925	1		3	244	0	0	0		0		0	0	0	0	0	0	0	0	0	0		0		3	1	0	0		1	1	1	1	1	1	0		1	0	0	0	0	0	0	0	0	0		5	1
1926	1										0	0	0	0	0	0	0	0	0												0	0	0	0	0		0	0	0	0	0	0	0	0	0	0
1927	1		6	244	0	0	0		1	1	1	0	0	0	0	0	0	0	0	0		0		4	1	1	1	0	1	0	1	1	0	1	0		1	0	0	0	0	0	0	0	0	0		5	2
1928	10			113							0	0	0	0	0	0	0	0	0												0	0	0	0	0		0	0	0	0	0	0	0	0	0	0
1929	1		6	244	1	0	1	3	0		0	0	0	0	0	0	0	0	0	0		0		4	1	1	0		0	1	1	1	1	1	0		1	0	0	0	0	0	0	0	0	0		5	5
1930	1										0	0	0	0	0	0	0	0	0												0	0	0	0	0		0	0	0	0	0	0	0	0	0	0
1931	1		4	244	0	0	1	1	0		0	0	0	0	0	0	0	0	0	1	4	1	0	3	1	1	0		0	0	1	1	1	1	0		1	0	0	0	0	0	1	0	0	0		5	1
1932	10		3	220	0	0	1	2	1	1	1	0	0	0	0	0	0	0	0	0		0		4	1	1	0		1	1	1	1	1	1	0		1	0	0	0	0	0	0	0	0	0		5	3
1933	1		6	244	0	0	0		0		0	0	0	0	0	0	0	0	0	0		0		4	0	0	1	1	1	0	1	1	0	1	0		1	0	0	0	0	0	0	0	0	0		5	1
1934	1		6	244	1	1	0		0		0	0	0	0	0	0	0	0	0	0		0		4	1	1	1	0	0	1	0	1	0	1	0		0	0	0	0	0	1	0	0	0	0		5	2
1935	13		11	49							0	0	0	0	0	0	0	0	0												0	0	0	0	0		0	0	0	0	0	0	0	0	0	0
1936	1										0	0	0	0	0	0	0	0	0												0	0	0	0	0		0	0	0	0	0	0	0	0	0	0
1937	1		6	244	1	1	1	1	0		0	0	0	0	0	0	0	0	0	0		0		4	1	1	1	1	1	1	1	0	1	1	0		1	0	0	0	0	0	0	0	0	0		5	4
1938	1		6	244	1	0	1	1	0		0	0	0	0	0	0	0	0	0	0		0		3	1	1	1	1	1	1	1	1	0	1	0		1	0	0	0	0	0	0	0	0	0		5	7
1939	1		6	244	0	0	1	1	0		0	0	0	0	0	0	0	0	0	0		0		4	0	0	0		0	0	1	1	0	1	0		1	0	0	0	0	0	0	0	0	0		3	7
1940	1		6	244	0	0	1	1	0		0	0	0	0	0	0	0	0	0	0		0		3	0	0	1	0	1	1	0	1	0	1	0		1	0	0	0	0	0	0	0	0	0		5	7
1941	1		4	219	0	1	1	1	0		0	0	0	0	0	0	0	0	0	0		0		4	1	0	1	1	1	1	0	1	0	1	0		1	0	0	0	0	0	0	0	0	0		5	5
1942	1		6	244	0	0	0		0		0	0	0	0	0	0	0	0	0	0		0		4	1	1	1	1	1	1	1	1	1	1	0		1	0	0	0	0	0	0	0	0	0		4	2
1943	16		5		1	1	1	2	0		0	0	0	0	0	0	0	0	0	0		0		4	1	1	1	0	1	0	1	1	1	1	0		1	0	0	0	0	0	1	0	0	0		2	6
1944	1		6	244	1	1	1	2	1	1	1	0	0	0	1	0	1	0	1	0		0		4	1	1	1	0	1	1	1	1	1	1	0		1	0	0	0	0	0	0	0	0	0		5	5
1945	10			113							0	0	0	0	0	0	0	0	0												0	0	0	0	0		0	0	0	0	0	0	0	0	0	0
1946	10		4	113	0	0	0		0		0	0	0	0	0	0	0	0	0	0		0		3	1	1	1	0	1	0	1	1	1	1	0		1	0	0	0	0	0	0	0	0	0		1	4
1947	1										0	0	0	0	0	0	0	0	0												0	0	0	0	0		0	0	0	0	0	0	0	0	0	0
1948	1		6	244	0	0	1	1	0		0	0	0	0	0	0	0	0	0	0		0		3	0	1	1	0	0	0	0	1	0	1	1	Cleaning my phone, home more frequently	0	0	0	0	0	0	0	1	0	0		5	6
1949	1		7	244	1	0	1	2	0		0	0	0	0	0	0	0	0	0	0		0		3	0	0	1	1	1	1	1	0	1	1	0		0	1	0	0	0	0	0	1	0	0		5	3
1950	1		3	106	0	0	0		0		0	0	0	0	0	0	0	0	0	0		0									0	0	0	0	0		0	0	0	0	0	0	0	0	0	0
1951	1		6	244	1	1	1	3	1	0	0	0	0	1	1	0	0	0	0	0		0		3	1	1	0		1	0	1	1	1	1	0		0	0	0	0	0	0	1	0	0	0		5	6
1952	1		3	198	0	0	0		0		0	0	0	0	0	0	0	0	0	0		0		3	1	0	1	0	1	1	1	1	0	1	0		1	0	0	0	0	0	0	0	0	0		3	1
1953	1										0	0	0	0	0	0	0	0	0												0	0	0	0	0		0	0	0	0	0	0	0	0	0	0
1954	10			113							0	0	0	0	0	0	0	0	0												0	0	0	0	0		0	0	0	0	0	0	0	0	0	0
1955	3			49							0	0	0	0	0	0	0	0	0												0	0	0	0	0		0	0	0	0	0	0	0	0	0	0
1956	10			113							0	0	0	0	0	0	0	0	0												0	0	0	0	0		0	0	0	0	0	0	0	0	0	0
1957	10			113							0	0	0	0	0	0	0	0	0												0	0	0	0	0		0	0	0	0	0	0	0	0	0	0
1958	1										0	0	0	0	0	0	0	0	0												0	0	0	0	0		0	0	0	0	0	0	0	0	0	0
1959	16		4		0	0	0		0		0	0	0	0	0	0	0	0	0	0		0		3	1	0	1	0	1	0	1	1	0	1	0		1	0	0	0	0	0	0	0	0	0		5	1
1960	1		6	244	0	0	0		1	1	1	0	1	0	0	0	1	0	0	1	2	1	0	3	1	0	0		1	0	0	0	0	0	1	None	1	0	0	0	0	0	0	0	0	0		5	5
1961	1										0	0	0	0	0	0	0	0	0												0	0	0	0	0		0	0	0	0	0	0	0	0	0	0
1962	1		6	244	1	1	1	2	0		0	0	0	0	0	0	0	0	0	0		0		4	1	1	0		1	0	1	0	0	1	0		1	0	0	0	0	0	0	0	0	0		5	6
1963	1		6	244	0	0	1	1	0		0	0	0	0	0	0	0	0	0	0		0		4	0	1	1	1	1	1	1	1	0	1	0		1	0	0	0	0	0	0	0	0	0		5	2
1964	1		4	219	0	0	1	1	0		0	0	0	0	0	0	0	0	0	0		0		4	1	1	1	1	1	1	0	1	1	1	0		0	0	0	0	0	0	0	0	1	0		5	6
1965	1										0	0	0	0	0	0	0	0	0												0	0	0	0	0		0	0	0	0	0	0	0	0	0	0
1966	1		4	219	0	0	1	2	0		0	0	0	0	0	0	0	0	0	0				3	0	1	1	1	1	1	1	1	0	1	0		1	0	0	0	0	0	0	0	0	0		5	1
1967	1		6	244	0	0	1	1	0		0	0	0	0	0	0	0	0	0	0		0		3	1	0	1	1	1	1	0	0	0	1	0		1	0	0	0	0	0	0	0	0	0		5	6
1968	1		4	219	1	0	0		0		0	0	0	0	0	0	0	0	0	0		0		4	1	1	1	0	1	0	0	0	0	1	0		1	0	0	0	0	0	0	0	0	0		5	5
1969	1		6	244	1	1	1	1	0		0	0	0	0	0	0	0	0	0	0		0		4	0	1	1	0	0	0	1	1	0	1	1		0	1	0	0	0	1	1	1	0	0		5	7
1970	10			113							0	0	0	0	0	0	0	0	0												0	0	0	0	0		0	0	0	0	0	0	0	0	0	0
1971	1										0	0	0	0	0	0	0	0	0												0	0	0	0	0		0	0	0	0	0	0	0	0	0	0
1972	1		6	244	0	0	1	1	0		0	0	0	0	0	0	0	0	0	0		0		4	1	0	0		0	0	1	1	0	1	0		0	0	0	0	0	0	1	0	0	0		5	6
1973	1										0	0	0	0	0	0	0	0	0												0	0	0	0	0		0	0	0	0	0	0	0	0	0	0
1974	1		7	244	0	0	0		0		0	0	0	0	0	0	0	0	0	0		0		4	1	1	0		1	1	0	1	0	1	0		1	0	0	0	0	0	0	0	0	0		4	5
1975	1		6	244	0	0	0		0		0	0	0	0	0	0	0	0	0	0		0		4	1	1	1	1	1	1	1	1	1	1	0		1	0	0	0	0	0	0	0	0	0		5	5
1976	1		6	244	0	0	1	1	1	1	0	0	0	0	0	1	0	0	0	0		1		4	1	1	1	0	0	0	0	0	0	1	0		0	0	0	1	0	0	0	0	0	0		4	1
1977	1		6	244	0	1	1	1	0		0	0	0	0	0	0	0	0	0	0		0		3	1	0	0		1	1	1	0	0	1	0		1	0	0	0	0	0	0	0	0	0		5	6
1978	1		9	244	1	0	1	2	0		0	0	0	0	0	0	0	0	0	0		0		4	1	1	0		1	0	1	1	1	1	0		1	0	0	0	0	0	0	0	0	0		4	7
1979	1		6		0	1	1	1	0		0	0	0	0	0	0	0	0	0	0		0		4	1	1	1	0	0	0	0	1	0	1	0		0	0	0	0	0	1	0	0	0	0		4	5
1980	1										0	0	0	0	0	0	0	0	0												0	0	0	0	0		0	0	0	0	0	0	0	0	0	0
1981	1		4	244	0	0	0		0		0	0	0	0	0	0	0	0	0	0		0		3	1	1	1	1	1	1	1	1	1	1	0		1	0	0	0	0	0	0	0	0	0		5	5
1982	16		6	52	1	0	0		1	1	0	0	0	0	0	1	0	0	1	0		0		3	1	1	1	1	1	1	1	1	0	1	0		1	0	0	0	0	0	0	0	0	0		5	5
1983	1		6	244	0	0	0		0		0	0	0	0	0	0	0	0	0	0		0		4	1	1	1	0	1	1	0	1	0	1	0		1	0	0	0	0	0	0	0	0	0		5	6
1984	1		6	244	1	1	1	1	0		0	0	0	0	0	0	0	0	0	0		0		4	1	1	0		1	1	1	1	0	1	0		1	0	0	0	0	0	0	0	0	0		5	6
1985	10		6	113	1	1	1	2	1	1	0	0	0	0	1	0	0	0	0	1	2	3	1	2	1	0	1	0	1	0	1	0	1	1	0		1	0	0	0	0	0	0	0	0	0		5	7
1986	1		6	244	0	0	1	1	0		0	0	0	0	0	0	0	0	0	0		0		4	1	1	0		0	0	1	1	0	1	0		1	0	0	0	0	0	0	0	0	0		5	2
1987	17			31	1	0	1	1	0		0	0	0	0	0	0	0	0	0	0		0		4	0	0	1	1	1	1	0	1	0	0	0		1	0	0	0	0	0	0	0	0	0		4
1988	10			113							0	0	0	0	0	0	0	0	0												0	0	0	0	0		0	0	0	0	0	0	0	0	0	0
1989	1		6		1	0	1	1	1	0	0	0	0	1	0	0	0	0	0	1	2	1	0	3	1	1	1	1	1	1	0	0	0	1	0		1	0	0	0	0	0	0	0	0	0		5	2
1990	1										0	0	0	0	0	0	0	0	0												0	0	0	0	0		0	0	0	0	0	0	0	0	0	0
1991	10			113							0	0	0	0	0	0	0	0	0												0	0	0	0	0		0	0	0	0	0	0	0	0	0	0
1992	17			31							0	0	0	0	0	0	0	0	0												0	0	0	0	0		0	0	0	0	0	0	0	0	0	0
1993	1		6	244	0	0	1	1	0		0	0	0	0	0	0	0	0	0	0		0		3	1	1	0		1	1	1	1	0	1	0		1	0	0	0	0	0	0	0	0	0		5	5
1994	17		4	31	0	1	0		0		0	0	0	0	0	0	0	0	0	0		0		2	0	0	1	1	1	1	0	0	0	1	0		1	0	0	0	0	0	0	0	0	0		5	2
1995	1		6	113	0	1	0		0		0	0	0	0	0	0	0	0	0	0		0		4	1	1	1	1	1	1	1	1	0	1	0		1	0	0	0	0	0	0	0	0	0		5	3
1996	1		4	219	0	0	0		0		0	0	0	0	0	0	0	0	0	0		0									0	0	0	0	0		0	0	0	0	0	0	0	0	0	0
1997	1		4	244	0	0	0		0		0	0	0	0	0	0	0	0	0	0		0		4	1	1	0		1	1	0	1	1	1	0		1	0	0	0	0	0	0	0	0	0		4	3
1998	1		4	244	0	1	1	1	0		0	0	0	0	0	0	0	0	0	0		0		4	1	1	0		1	1	1	1	1	1	0		1	0	0	0	0	0	0	0	0	0		5	6
1999	1										0	0	0	0	0	0	0	0	0												0	0	0	0	0		0	0	0	0	0	0	0	0	0	0
[truncated: 760 more rows]
[truncated: 29 more columns]

## Sheet: Sheet1
provenience	Country	Responses	Percentage
1	Afghanistan	1	0.0441112
3	Albania	1	0.0441112
4	Algeria	2	0.0882223
11	Argentina	55	2.42611
15	Australia	11	0.485223
20	Bangladesh	5	0.220556
27	Bhutan	1	0.0441112
28	Bolivia	1	0.0441112
31	Brazil	188	8.2929
37	Burundi	1	0.0441112
40	Canada	14	0.617556
48	Chile	2	0.0882223
49	China	57	2.51434
52	Colombia	7	0.308778
64	Denmark	2	0.0882223
67	Dominica	1	0.0441112
69	Ecuador	3	0.132333
70	Egypt	4	0.176445
71	El Salvador	3	0.132333
75	Ethiopia	1	0.0441112
80	Finland	2	0.0882223
81	France	16	0.705779
87	Georgia	1	0.0441112
88	Germany	12	0.529334
91	Greece	4	0.176445
96	Guatemala	1	0.0441112
104	Hungary	1	0.0441112
105	Iceland	1	0.0441112
106	India	16	0.705779
107	Indonesia	2	0.0882223
108	Iran	5	0.220556
110	Ireland	1	0.0441112
112	Israel	3	0.132333
113	Italy	610	26.9078
115	Japan	1	0.0441112
125	Latvia	1	0.0441112
129	Lebanon	1	0.0441112
131	Lithuania	1	0.0441112
146	Mexico	10	0.441112
161	New Zealand	1	0.0441112
169	Norway	1	0.0441112
177	Peru	2	0.0882223
178	Philippines	4	0.176445
180	Poland	15	0.661667
182	Puerto Rico	1	0.0441112
185	Romania	1	0.0441112
186	Russia	1	0.0441112
198	Slovakia	2	0.0882223
204	South Korea	36	1.588
206	Spain	5	0.220556
219	Sweden	149	6.57256
220	Switzerland	1	0.0441112
221	Syria	2	0.0882223
225	Thailand	29	1.27922
233	Turkey	100	4.41112
240	Ukraine	5	0.220556
242	United Kingdom	22	0.970446
243	United Nations	3	0.132333
244	United States	836	36.8769
249	Venezuela	1	0.0441112
250	Vietnam	1	0.0441112
		2267
